# Supplementary material for: Identification of Prognostic Related Genes of Tumor Microenvironment Derived From Esophageal Cancer Patients
Source: Pathol Oncol Res. 2021 Apr 1;27:589662. doi: 10.3389/pore.2021.589662 (PMC8262216; doi:10.3389/pore.2021.589662)
Supplement: Supplementary file 1 [file DataSheet1.ZIP]

Archive with 4 entries (3 files):
- SupplementaryTab/
- SupplementaryTab/SupplementaryTab1GO.xlsx
- SupplementaryTab/SupplementaryTab2KEGG.xlsx
- SupplementaryTab/SupplementaryTab3genes.xlsx
