# Supplementary material for: Identification of Prognostic Related Genes of Tumor Microenvironment Derived From Esophageal Cancer Patients
Source: Pathol Oncol Res. 2021 Apr 1;27:589662. doi: 10.3389/pore.2021.589662 (PMC8262216; doi:10.3389/pore.2021.589662)
Supplement: Supplementary file 1 [file DataSheet1.ZIP › SupplementaryTab/SupplementaryTab1GO.xlsx]

## Sheet: Sheet1
ONTOLOGY	ID	Description	GeneRatio	BgRatio	pvalue	p.adjust	qvalue	geneID	Count
BP	GO:0002460	adaptive immune response based on somatic recombination of immune receptors built from immunoglobulin superfamily domains	91/665	361/18670	1.07792e-51	4.43781e-48	3.53105e-48	IGHV1-69D/IGLL5/CCR2/CLEC4G/GAPT/SLAMF6/NLRP3/KLHL6/HAVCR2/MYO1G/SASH3/TLR8/FOXP3/IGKV1-12/IGKV1-16/IGKV1-39/IGKV2-28/IGKV2-40/IGKV3-20/IGKV4-1/IGKV5-2/IGKV1D-33/IGKV1D-39/IGKV2D-28/IGLV1-40/IGLV1-51/IGLV2-11/IGLV3-19/TRBC2/IGHV1-3/IGHV1-18/IGHV1-24/IGHV1-58/IGHV2-26/IGHV3-7/IGHV3-11/IGHV3-13/IGHV3-15/IGHV3-21/IGHV3-30/IGHV3-33/IGHV3-43/IGHV3-49/IGHV3-53/IGHV3-66/IGHV4-39/IGHV4-59/IGHV5-51/RFTN1/…	91
BP	GO:0002429	immune response-activating cell surface receptor signaling pathway	98/665	473/18670	2.10999e-47	4.34342e-44	3.45595e-44	IGHV1-69D/IGLL5/NFAM1/FCRL3/KLHL6/PRAM1/MYO1G/LAX1/FOXP3/CLEC4A/CD209/IGKV1-12/IGKV1-16/IGKV1-39/IGKV2-28/IGKV2-40/IGKV3-20/IGKV4-1/IGKV5-2/IGKV1D-33/IGKV1D-39/IGKV2D-28/IGLV1-40/IGLV1-51/IGLV2-11/IGLV3-19/TRAC/TRAV8-4/TRAV19/TRAV29DV5/TRBC2/TRBV7-9/IGHV1-3/IGHV1-18/IGHV1-24/IGHV1-58/IGHV2-26/IGHV3-7/IGHV3-11/IGHV3-13/IGHV3-15/IGHV3-21/IGHV3-30/IGHV3-33/IGHV3-43/IGHV3-49/IGHV3-53/IGHV3-66/IGHV4-3…	98
BP	GO:0002449	lymphocyte mediated immunity	85/665	352/18670	1.20597e-46	1.655e-43	1.31684e-43	IGHV1-69D/IGLL5/CCR2/CLEC4G/GAPT/PIK3R6/SLAMF6/NLRP3/HAVCR2/MYO1G/SLAMF7/SASH3/TLR8/FOXP3/IGKV1-12/IGKV1-16/IGKV1-39/IGKV2-28/IGKV2-40/IGKV3-20/IGKV4-1/IGKV5-2/IGKV1D-33/IGKV1D-39/IGKV2D-28/IGLV1-40/IGLV1-51/IGLV2-11/IGLV3-19/TRBC2/IGHV1-3/IGHV1-18/IGHV1-24/IGHV1-58/IGHV2-26/IGHV3-7/IGHV3-11/IGHV3-13/IGHV3-15/IGHV3-21/IGHV3-30/IGHV3-33/IGHV3-43/IGHV3-49/IGHV3-53/IGHV3-66/IGHV4-39/IGHV4-59/IGHV5-5…	85
BP	GO:0051249	regulation of lymphocyte activation	98/665	485/18670	2.25338e-46	2.31929e-43	1.8454e-43	IGHV1-69D/IGLL5/CCR2/CLEC4G/ZNF683/TIGIT/CLECL1/NFAM1/PIK3R6/FCRL3/NLRP3/HAVCR2/DOCK8/PDCD1LG2/TNFAIP8L2/RASAL3/SAMSN1/SLAMF8/LAX1/SASH3/FOXP3/CD209/ICOS/TRBC2/IGHV1-3/IGHV1-18/IGHV1-24/IGHV1-58/IGHV2-26/IGHV3-7/IGHV3-11/IGHV3-13/IGHV3-15/IGHV3-21/IGHV3-30/IGHV3-33/IGHV3-43/IGHV3-49/IGHV3-53/IGHV3-66/IGHV4-39/IGHV4-59/IGHV5-51/SIT1/PLA2G2D/VSIG4/CD300A/LILRB4/FGL2/LILRB1/TNFSF13B/SIRPB1/LILRB2/EB…	98
BP	GO:0050867	positive regulation of cell activation	83/665	394/18670	1.13878e-40	9.37675e-38	7.46084e-38	IGHV1-69D/IGLL5/CCR2/LILRA5/CLECL1/PIK3R6/FCRL3/NLRP3/HAVCR2/DOCK8/PDCD1LG2/RASAL3/SASH3/FOXP3/CD209/ICOS/TRBC2/IGHV1-3/IGHV1-18/IGHV1-24/IGHV1-58/IGHV2-26/IGHV3-7/IGHV3-11/IGHV3-13/IGHV3-15/IGHV3-21/IGHV3-30/IGHV3-33/IGHV3-43/IGHV3-49/IGHV3-53/IGHV3-66/IGHV4-39/IGHV4-59/IGHV5-51/STAP1/LILRA2/LILRB4/LILRB1/TNFSF13B/SIRPB1/LILRB2/EBI3/TESPA1/NR4A3/ZBTB16/TYROBP/TNFRSF4/THBS1/SELP/CCL21/CCL19/CCL5/…	83
BP	GO:0006909	phagocytosis	80/665	369/18670	3.5793e-40	2.456e-37	1.95417e-37	IGHV1-69D/IGLL5/CD300LF/PLD4/COLEC12/MYO1G/IGKV1-12/IGKV1-16/IGKV1-39/IGKV2-28/IGKV2-40/IGKV3-20/IGKV4-1/IGKV5-2/IGKV1D-33/IGKV1D-39/IGKV2D-28/IGLV1-40/IGLV1-51/IGLV2-11/IGLV3-19/TRBC2/IGHV1-3/IGHV1-18/IGHV1-24/IGHV1-58/IGHV2-26/IGHV3-7/IGHV3-11/IGHV3-13/IGHV3-15/IGHV3-21/IGHV3-30/IGHV3-33/IGHV3-43/IGHV3-49/IGHV3-53/IGHV3-66/IGHV4-39/IGHV4-59/IGHV5-51/STAP1/CD93/CD300A/SIRPB1/MARCO/WIPF1/WAS/TYRO…	80
BP	GO:0006956	complement activation	57/665	175/18670	3.20483e-39	1.61264e-36	1.28314e-36	IGHV1-69D/IGLL5/IGKV1-12/IGKV1-16/IGKV1-39/IGKV2-28/IGKV2-40/IGKV3-20/IGKV4-1/IGKV5-2/IGKV1D-33/IGKV1D-39/IGKV2D-28/IGLV1-40/IGLV1-51/IGLV2-11/IGLV3-19/TRBC2/IGHV1-3/IGHV1-18/IGHV1-24/IGHV1-58/IGHV2-26/IGHV3-7/IGHV3-11/IGHV3-13/IGHV3-15/IGHV3-21/IGHV3-30/IGHV3-33/IGHV3-43/IGHV3-49/IGHV3-53/IGHV3-66/IGHV4-39/IGHV4-59/IGHV5-51/VSIG4/IGLL1/IGKC/IGHG4/IGHG1/CFH/FCN1/CR1/CD19/C7/C5AR1/C4B/C4A/C3AR1/C1…	57
BP	GO:0050900	leukocyte migration	91/665	499/18670	3.4064e-39	1.61264e-36	1.28314e-36	CCR2/DOCK8/P2RY12/MYO1G/GPSM3/JAM2/SLAMF8/VPREB3/IGKV1-12/IGKV1-16/IGKV1-39/IGKV2-28/IGKV2-40/IGKV3-20/IGKV4-1/IGKV5-2/IGKV1D-33/IGKV1D-39/IGKV2D-28/IGLV1-40/IGLV1-51/IGLV2-11/IGLV3-19/IGHV3-7/IGHV3-11/IGHV3-13/IGHV3-30/IGHV3-33/IGHV3-53/IGHV4-39/IGHV4-59/GREM1/STAP1/CD300A/CXCL13/RIPOR2/DOK2/CD84/PLA2G7/SCG2/VEGFC/THBS4/THBS1/TEK/SPN/SELP/SELL/CXCL11/CCL23/CCL22/CCL21/CCL19/CCL18/CCL13/CCL11/CCL…	91
BP	GO:0002696	positive regulation of leukocyte activation	80/665	380/18670	3.52533e-39	1.61264e-36	1.28314e-36	IGHV1-69D/IGLL5/CCR2/CLECL1/PIK3R6/FCRL3/NLRP3/HAVCR2/DOCK8/PDCD1LG2/RASAL3/SASH3/FOXP3/CD209/ICOS/TRBC2/IGHV1-3/IGHV1-18/IGHV1-24/IGHV1-58/IGHV2-26/IGHV3-7/IGHV3-11/IGHV3-13/IGHV3-15/IGHV3-21/IGHV3-30/IGHV3-33/IGHV3-43/IGHV3-49/IGHV3-53/IGHV3-66/IGHV4-39/IGHV4-59/IGHV5-51/STAP1/LILRB4/LILRB1/TNFSF13B/SIRPB1/LILRB2/EBI3/TESPA1/NR4A3/ZBTB16/TYROBP/TNFRSF4/THBS1/CCL21/CCL19/CCL5/CCL3/PTPRC/MEF2C/IT…	80
BP	GO:0016064	immunoglobulin mediated immune response	62/665	218/18670	1.18626e-38	4.65526e-36	3.70407e-36	IGHV1-69D/IGLL5/GAPT/TLR8/FOXP3/IGKV1-12/IGKV1-16/IGKV1-39/IGKV2-28/IGKV2-40/IGKV3-20/IGKV4-1/IGKV5-2/IGKV1D-33/IGKV1D-39/IGKV2D-28/IGLV1-40/IGLV1-51/IGLV2-11/IGLV3-19/TRBC2/IGHV1-3/IGHV1-18/IGHV1-24/IGHV1-58/IGHV2-26/IGHV3-7/IGHV3-11/IGHV3-13/IGHV3-15/IGHV3-21/IGHV3-30/IGHV3-33/IGHV3-43/IGHV3-49/IGHV3-53/IGHV3-66/IGHV4-39/IGHV4-59/IGHV5-51/FGL2/PTPRC/LTA/IGLL1/IGKC/IGHG4/IGHG1/FCGR2B/FCER1G/CR1/…	62
BP	GO:0002455	humoral immune response mediated by circulating immunoglobulin	53/665	150/18670	1.27307e-38	4.65526e-36	3.70407e-36	IGHV1-69D/IGLL5/IGKV1-12/IGKV1-16/IGKV1-39/IGKV2-28/IGKV2-40/IGKV3-20/IGKV4-1/IGKV5-2/IGKV1D-33/IGKV1D-39/IGKV2D-28/IGLV1-40/IGLV1-51/IGLV2-11/IGLV3-19/TRBC2/IGHV1-3/IGHV1-18/IGHV1-24/IGHV1-58/IGHV2-26/IGHV3-7/IGHV3-11/IGHV3-13/IGHV3-15/IGHV3-21/IGHV3-30/IGHV3-33/IGHV3-43/IGHV3-49/IGHV3-53/IGHV3-66/IGHV4-39/IGHV4-59/IGHV5-51/PTPRC/LTA/IGLL1/IGKC/IGHG4/IGHG1/FCGR2B/CR1/C7/C4B/C4A/C1S/C1QC/C1QB/C1Q…	53
BP	GO:0006959	humoral immune response	77/665	356/18670	1.35689e-38	4.65526e-36	3.70407e-36	IGHV1-69D/IGLL5/CCR2/IGKV1-12/IGKV1-16/IGKV1-39/IGKV2-28/IGKV2-40/IGKV3-20/IGKV4-1/IGKV5-2/IGKV1D-33/IGKV1D-39/IGKV2D-28/IGLV1-40/IGLV1-51/IGLV2-11/IGLV3-19/TRBC2/IGHV1-3/IGHV1-18/IGHV1-24/IGHV1-58/IGHV2-26/IGHV3-7/IGHV3-11/IGHV3-13/IGHV3-15/IGHV3-21/IGHV3-30/IGHV3-33/IGHV3-43/IGHV3-49/IGHV3-53/IGHV3-66/IGHV4-39/IGHV4-59/IGHV5-51/VSIG4/CXCL13/EBI3/SLC11A1/CXCL11/CCL13/RNASE6/PTPRC/POU2AF1/CXCL9/M…	77
BP	GO:0019724	B cell mediated immunity	62/665	221/18670	2.90376e-38	9.196e-36	7.31701e-36	IGHV1-69D/IGLL5/GAPT/TLR8/FOXP3/IGKV1-12/IGKV1-16/IGKV1-39/IGKV2-28/IGKV2-40/IGKV3-20/IGKV4-1/IGKV5-2/IGKV1D-33/IGKV1D-39/IGKV2D-28/IGLV1-40/IGLV1-51/IGLV2-11/IGLV3-19/TRBC2/IGHV1-3/IGHV1-18/IGHV1-24/IGHV1-58/IGHV2-26/IGHV3-7/IGHV3-11/IGHV3-13/IGHV3-15/IGHV3-21/IGHV3-30/IGHV3-33/IGHV3-43/IGHV3-49/IGHV3-53/IGHV3-66/IGHV4-39/IGHV4-59/IGHV5-51/FGL2/PTPRC/LTA/IGLL1/IGKC/IGHG4/IGHG1/FCGR2B/FCER1G/CR1/…	62
BP	GO:0006958	complement activation, classical pathway	50/665	137/18670	2.74833e-37	8.08204e-35	6.43067e-35	IGHV1-69D/IGLL5/IGKV1-12/IGKV1-16/IGKV1-39/IGKV2-28/IGKV2-40/IGKV3-20/IGKV4-1/IGKV5-2/IGKV1D-33/IGKV1D-39/IGKV2D-28/IGLV1-40/IGLV1-51/IGLV2-11/IGLV3-19/TRBC2/IGHV1-3/IGHV1-18/IGHV1-24/IGHV1-58/IGHV2-26/IGHV3-7/IGHV3-11/IGHV3-13/IGHV3-15/IGHV3-21/IGHV3-30/IGHV3-33/IGHV3-43/IGHV3-49/IGHV3-53/IGHV3-66/IGHV4-39/IGHV4-59/IGHV5-51/IGLL1/IGKC/IGHG4/IGHG1/CR1/C7/C4B/C4A/C1S/C1QC/C1QB/C1QA/SERPING1	50
BP	GO:0072376	protein activation cascade	58/665	198/18670	5.4097e-37	1.48478e-34	1.1814e-34	IGHV1-69D/IGLL5/IGKV1-12/IGKV1-16/IGKV1-39/IGKV2-28/IGKV2-40/IGKV3-20/IGKV4-1/IGKV5-2/IGKV1D-33/IGKV1D-39/IGKV2D-28/IGLV1-40/IGLV1-51/IGLV2-11/IGLV3-19/TRBC2/IGHV1-3/IGHV1-18/IGHV1-24/IGHV1-58/IGHV2-26/IGHV3-7/IGHV3-11/IGHV3-13/IGHV3-15/IGHV3-21/IGHV3-30/IGHV3-33/IGHV3-43/IGHV3-49/IGHV3-53/IGHV3-66/IGHV4-39/IGHV4-59/IGHV5-51/VSIG4/IGLL1/IGKC/IGHG4/IGHG1/CFH/FCN1/F13A1/CR1/CD19/C7/C5AR1/C4B/C4A/C3…	58
BP	GO:0002697	regulation of immune effector process	84/665	458/18670	2.31737e-36	5.96288e-34	4.74451e-34	CCR2/CLEC4G/ZNF683/PIK3R6/FCRL3/SLAMF6/NLRP3/HAVCR2/PRAM1/SLAMF8/SASH3/FOXP3/IGKV1-12/IGKV1-16/IGKV1-39/IGKV2-28/IGKV2-40/IGKV3-20/IGKV4-1/IGKV5-2/IGKV1D-33/IGKV1D-39/IGKV2D-28/IGLV1-40/IGLV1-51/IGLV2-11/IGLV3-19/IGHV3-7/IGHV3-11/IGHV3-13/IGHV3-30/IGHV3-33/IGHV3-53/IGHV4-39/IGHV4-59/VSIG4/CD300A/FGL2/LILRB1/CD84/NR4A3/WAS/TNFRSF4/CCL19/PTPRC/MMP12/SH2D1A/LTA/LAG3/ITGB2/ITGAM/IRF4/IL7R/IL2RA/IGKC/…	84
BP	GO:0051251	positive regulation of lymphocyte activation	71/665	334/18670	4.32565e-35	1.04757e-32	8.33526e-33	IGHV1-69D/IGLL5/CCR2/CLECL1/PIK3R6/FCRL3/NLRP3/HAVCR2/DOCK8/PDCD1LG2/RASAL3/SASH3/FOXP3/CD209/ICOS/TRBC2/IGHV1-3/IGHV1-18/IGHV1-24/IGHV1-58/IGHV2-26/IGHV3-7/IGHV3-11/IGHV3-13/IGHV3-15/IGHV3-21/IGHV3-30/IGHV3-33/IGHV3-43/IGHV3-49/IGHV3-53/IGHV3-66/IGHV4-39/IGHV4-59/IGHV5-51/LILRB4/LILRB1/TNFSF13B/SIRPB1/LILRB2/EBI3/TESPA1/ZBTB16/TYROBP/TNFRSF4/CCL21/CCL19/CCL5/PTPRC/MEF2C/IL7R/IL2RA/IGLL1/IGKC/IGH…	71
BP	GO:0002920	regulation of humoral immune response	45/665	134/18670	8.11585e-32	1.85627e-29	1.47699e-29	IGKV1-12/IGKV1-16/IGKV1-39/IGKV2-28/IGKV2-40/IGKV3-20/IGKV4-1/IGKV5-2/IGKV1D-33/IGKV1D-39/IGKV2D-28/IGLV1-40/IGLV1-51/IGLV2-11/IGLV3-19/IGHV3-7/IGHV3-11/IGHV3-13/IGHV3-30/IGHV3-33/IGHV3-53/IGHV4-39/IGHV4-59/VSIG4/CXCL13/PTPRC/LTA/IGKC/IGHG4/IGHG1/CFH/FCGR2B/CR1/CD19/C7/C5AR1/C4B/C4A/C3AR1/C1S/C1QC/C1QB/C1QA/SERPING1/A2M	45
BP	GO:0050853	B cell receptor signaling pathway	44/665	129/18670	1.82444e-31	3.95328e-29	3.14552e-29	IGHV1-69D/IGLL5/NFAM1/FCRL3/KLHL6/TRBC2/IGHV1-3/IGHV1-18/IGHV1-24/IGHV1-58/IGHV2-26/IGHV3-7/IGHV3-11/IGHV3-13/IGHV3-15/IGHV3-21/IGHV3-30/IGHV3-33/IGHV3-43/IGHV3-49/IGHV3-53/IGHV3-66/IGHV4-39/IGHV4-59/IGHV5-51/STAP1/RFTN1/CD300A/PTPRC/PRKCB/MNDA/MEF2C/ITK/IGLL1/IGKC/IGHG4/IGHG1/NCKAP1L/FCGR2B/CTLA4/CD79B/CD22/CD19/BTK	44
BP	GO:0030449	regulation of complement activation	41/665	115/18670	2.77695e-30	5.71636e-28	4.54836e-28	IGKV1-12/IGKV1-16/IGKV1-39/IGKV2-28/IGKV2-40/IGKV3-20/IGKV4-1/IGKV5-2/IGKV1D-33/IGKV1D-39/IGKV2D-28/IGLV1-40/IGLV1-51/IGLV2-11/IGLV3-19/IGHV3-7/IGHV3-11/IGHV3-13/IGHV3-30/IGHV3-33/IGHV3-53/IGHV4-39/IGHV4-59/VSIG4/IGKC/IGHG4/IGHG1/CFH/CR1/CD19/C7/C5AR1/C4B/C4A/C3AR1/C1S/C1QC/C1QB/C1QA/SERPING1/A2M	41
BP	GO:2000257	regulation of protein activation cascade	41/665	116/18670	4.15424e-30	8.1443e-28	6.48021e-28	IGKV1-12/IGKV1-16/IGKV1-39/IGKV2-28/IGKV2-40/IGKV3-20/IGKV4-1/IGKV5-2/IGKV1D-33/IGKV1D-39/IGKV2D-28/IGLV1-40/IGLV1-51/IGLV2-11/IGLV3-19/IGHV3-7/IGHV3-11/IGHV3-13/IGHV3-30/IGHV3-33/IGHV3-53/IGHV4-39/IGHV4-59/VSIG4/IGKC/IGHG4/IGHG1/CFH/CR1/CD19/C7/C5AR1/C4B/C4A/C3AR1/C1S/C1QC/C1QB/C1QA/SERPING1/A2M	41
BP	GO:0002673	regulation of acute inflammatory response	46/665	159/18670	2.90584e-29	5.43788e-27	4.32678e-27	NLRP3/IGKV1-12/IGKV1-16/IGKV1-39/IGKV2-28/IGKV2-40/IGKV3-20/IGKV4-1/IGKV5-2/IGKV1D-33/IGKV1D-39/IGKV2D-28/IGLV1-40/IGLV1-51/IGLV2-11/IGLV3-19/IGHV3-7/IGHV3-11/IGHV3-13/IGHV3-30/IGHV3-33/IGHV3-53/IGHV4-39/IGHV4-59/VSIG4/IGKC/IGHG4/IGHG1/CFH/FCGR2B/FCER1G/CR1/CD19/C7/C5AR1/C4B/C4A/C3AR1/C1S/C1QC/C1QB/C1QA/SERPING1/BTK/ADCYAP1/A2M	46
BP	GO:0050727	regulation of inflammatory response	77/665	485/18670	5.6698e-29	1.01489e-26	8.07525e-27	CCR2/LILRA5/GBP5/NLRP3/SIGLEC10/TLR10/TNFAIP8L2/GPSM3/SLAMF8/SUCNR1/TLR7/FOXP3/IGKV1-12/IGKV1-16/IGKV1-39/IGKV2-28/IGKV2-40/IGKV3-20/IGKV4-1/IGKV5-2/IGKV1D-33/IGKV1D-39/IGKV2D-28/IGLV1-40/IGLV1-51/IGLV2-11/IGLV3-19/IGHV3-7/IGHV3-11/IGHV3-13/IGHV3-30/IGHV3-33/IGHV3-53/IGHV4-39/IGHV4-59/STAP1/VSIG4/PLA2G7/TEK/CCL18/CCL5/CCL3/PTPRC/PTGIS/PDE2A/MMP9/LTA/IL2RA/IGKC/IGHG4/IGHG1/IGF1/HGF/CFH/FPR2/FCGR2B…	77
BP	GO:0050851	antigen receptor-mediated signaling pathway	62/665	316/18670	1.18644e-28	2.03525e-26	1.61939e-26	IGHV1-69D/IGLL5/NFAM1/FCRL3/KLHL6/PRAM1/LAX1/FOXP3/TRAC/TRAV8-4/TRAV19/TRAV29DV5/TRBC2/TRBV7-9/IGHV1-3/IGHV1-18/IGHV1-24/IGHV1-58/IGHV2-26/IGHV3-7/IGHV3-11/IGHV3-13/IGHV3-15/IGHV3-21/IGHV3-30/IGHV3-33/IGHV3-43/IGHV3-49/IGHV3-53/IGHV3-66/IGHV4-39/IGHV4-59/IGHV5-51/STAP1/RFTN1/CD300A/LILRB4/TESPA1/THEMIS2/WAS/PTPRC/PRKCB/MNDA/MEF2C/LCP2/ITK/IGLL1/IGKC/IGHG4/IGHG1/HLA-DQB2/HLA-DQA1/HLA-DPB1/NCKAP1L/…	62
BP	GO:0050864	regulation of B cell activation	48/665	184/18670	3.0814e-28	5.07445e-26	4.03761e-26	IGHV1-69D/IGLL5/NFAM1/FCRL3/SAMSN1/SLAMF8/SASH3/FOXP3/TRBC2/IGHV1-3/IGHV1-18/IGHV1-24/IGHV1-58/IGHV2-26/IGHV3-7/IGHV3-11/IGHV3-13/IGHV3-15/IGHV3-21/IGHV3-30/IGHV3-33/IGHV3-43/IGHV3-49/IGHV3-53/IGHV3-66/IGHV4-39/IGHV4-59/IGHV5-51/CD300A/TNFSF13B/TYROBP/TNFRSF4/PTPRC/MNDA/MEF2C/IGLL1/IGKC/IGHG4/IGHG1/NCKAP1L/FCGR2B/GPR183/CTLA4/CD28/CD27/CD22/CD19/BTK	48
BP	GO:0042113	B cell activation	60/665	310/18670	2.03191e-27	3.21745e-25	2.56004e-25	IGHV1-69D/IGLL5/GAPT/NFAM1/FCRL3/FCRL1/SAMSN1/SLAMF8/DOCK10/LAX1/SASH3/FOXP3/TRBC2/IGHV1-3/IGHV1-18/IGHV1-24/IGHV1-58/IGHV2-26/IGHV3-7/IGHV3-11/IGHV3-13/IGHV3-15/IGHV3-21/IGHV3-30/IGHV3-33/IGHV3-43/IGHV3-49/IGHV3-53/IGHV3-66/IGHV4-39/IGHV4-59/IGHV5-51/CD300A/TNFSF13B/ITM2A/TYROBP/TNFRSF4/PTPRC/PRKCB/MNDA/MEF2C/CD180/KIT/ITGA4/IL7R/IGLL1/IGKC/IGHG4/IGHG1/NCKAP1L/FLT3/FCGR2B/GPR183/CTLA4/CD79B/CD28…	60
BP	GO:0042110	T cell activation	73/665	464/18670	3.08774e-27	4.70824e-25	3.74622e-25	CCR2/CLEC4G/ZNF683/TIGIT/CLECL1/PIK3R6/SLAMF6/NLRP3/HAVCR2/DOCK8/PDCD1LG2/TNFAIP8L2/RASAL3/LAX1/SASH3/FOXP3/CLEC4A/CD209/ICOS/SIT1/PLA2G2D/CLEC4E/VSIG4/CD300A/LILRB4/FGL2/LILRB1/TNFSF13B/SIRPB1/LILRB2/EBI3/TESPA1/RIPOR2/ZBTB16/WAS/TNFRSF4/SPN/SLC11A1/CCL21/CCL19/CCL5/PTPRC/LY9/LCP1/LAG3/KIT/ITK/ITGAL/IRF4/IL7R/IL2RA/IGF1/HLA-DPB1/HLA-DOA/NCKAP1L/LRRC32/FCGR2B/FCER1G/GPR183/DOCK2/CTLA4/CR1/TNFSF8/…	73
BP	GO:0006911	phagocytosis, engulfment	38/665	118/18670	2.81761e-26	4.14289e-24	3.29639e-24	IGHV1-69D/IGLL5/TRBC2/IGHV1-3/IGHV1-18/IGHV1-24/IGHV1-58/IGHV2-26/IGHV3-7/IGHV3-11/IGHV3-13/IGHV3-15/IGHV3-21/IGHV3-30/IGHV3-33/IGHV3-43/IGHV3-49/IGHV3-53/IGHV3-66/IGHV4-39/IGHV4-59/IGHV5-51/STAP1/CD300A/MARCO/THBS1/MSR1/ITGB2/ITGAM/IGLL1/IGKC/IGHG4/IGHG1/NCKAP1L/FCGR2B/FCGR1A/FCER1G/AIF1	38
BP	GO:0002377	immunoglobulin production	47/665	193/18670	3.04654e-26	4.32504e-24	3.44132e-24	GAPT/FCRL3/LAX1/SASH3/FOXP3/VPREB3/IGKV1-8/IGKV1-9/IGKV1-12/IGKV1-16/IGKV1-27/IGKV1-39/IGKV2-28/IGKV2-40/IGKV3-20/IGKV4-1/IGKV5-2/IGKV1D-8/IGKV1D-33/IGKV1D-39/IGKV2D-28/IGKV2D-29/IGKV3D-15/IGLV1-36/IGLV1-40/IGLV1-51/IGLV2-11/IGLV2-18/IGLV3-19/IGLV4-3/IGLV4-69/TRAV2/TRAV9-2/TRAV14DV4/TRAV19/TRDV1/FGL2/TNFSF13B/ITM2A/TNFRSF4/PTPRC/IL7R/IGKC/FCGR2B/CD28/CD22/BTK	47
BP	GO:0002440	production of molecular mediator of immune response	55/665	286/18670	4.61805e-25	6.3375e-23	5.04259e-23	CCR2/GAPT/FCRL3/NLRP3/LAX1/SASH3/FOXP3/VPREB3/IGKV1-8/IGKV1-9/IGKV1-12/IGKV1-16/IGKV1-27/IGKV1-39/IGKV2-28/IGKV2-40/IGKV3-20/IGKV4-1/IGKV5-2/IGKV1D-8/IGKV1D-33/IGKV1D-39/IGKV2D-28/IGKV2D-29/IGKV3D-15/IGLV1-36/IGLV1-40/IGLV1-51/IGLV2-11/IGLV2-18/IGLV3-19/IGLV4-3/IGLV4-69/TRAV2/TRAV9-2/TRAV14DV4/TRAV19/TRDV1/FGL2/LILRB1/TNFSF13B/ITM2A/NR4A3/TNFRSF4/SLC11A1/PTPRC/KIT/IL7R/IGKC/FCGR2B/FCER1G/ELANE/CD…	55
BP	GO:0070661	leukocyte proliferation	56/665	298/18670	5.61727e-25	7.46009e-23	5.9358e-23	CCR2/CLEC4G/GAPT/CLECL1/FCRL3/HAVCR2/DOCK8/PDCD1LG2/RASAL3/SASH3/FOXP3/CD209/GREM1/PLA2G2D/VSIG4/CD300A/LILRB1/TNFSF13B/LILRB2/EBI3/LST1/TYROBP/TNFRSF4/SPN/SLC11A1/CCL19/CCL8/CCL5/PTPRC/MNDA/MEF2C/CD180/KIT/IL7R/IL2RA/IGF1/HLA-DPB1/NCKAP1L/LRRC32/FLT3/FGF10/FCGR2B/GPR183/DOCK2/CTLA4/CSF1R/TNFSF8/CD86/CD80/CD28/CD22/CD19/CD4/CD1D/BTK/AIF1	56
BP	GO:0099024	plasma membrane invagination	38/665	127/18670	5.81535e-25	7.48181e-23	5.95308e-23	IGHV1-69D/IGLL5/TRBC2/IGHV1-3/IGHV1-18/IGHV1-24/IGHV1-58/IGHV2-26/IGHV3-7/IGHV3-11/IGHV3-13/IGHV3-15/IGHV3-21/IGHV3-30/IGHV3-33/IGHV3-43/IGHV3-49/IGHV3-53/IGHV3-66/IGHV4-39/IGHV4-59/IGHV5-51/STAP1/CD300A/MARCO/THBS1/MSR1/ITGB2/ITGAM/IGLL1/IGKC/IGHG4/IGHG1/NCKAP1L/FCGR2B/FCGR1A/FCER1G/AIF1	38
BP	GO:0050863	regulation of T cell activation	57/665	314/18670	1.29393e-24	1.61428e-22	1.28444e-22	CCR2/CLEC4G/ZNF683/TIGIT/CLECL1/PIK3R6/NLRP3/HAVCR2/DOCK8/PDCD1LG2/TNFAIP8L2/RASAL3/LAX1/SASH3/FOXP3/CD209/ICOS/SIT1/PLA2G2D/VSIG4/CD300A/LILRB4/FGL2/LILRB1/TNFSF13B/SIRPB1/LILRB2/EBI3/TESPA1/RIPOR2/ZBTB16/SPN/CCL21/CCL19/CCL5/PTPRC/LAG3/IRF4/IL7R/IL2RA/IGF1/HLA-DPB1/HLA-DOA/NCKAP1L/LRRC32/FCGR2B/CTLA4/CR1/TNFSF8/CD86/CD80/CD28/CD27/CD4/CD2/CD1D/AIF1	57
BP	GO:0007159	leukocyte cell-cell adhesion	59/665	337/18670	1.34159e-24	1.62451e-22	1.29258e-22	CCR2/CLEC4G/TIGIT/CLECL1/PIK3R6/NLRP3/HAVCR2/DOCK8/PDCD1LG2/TNFAIP8L2/RASAL3/LAX1/SASH3/FOXP3/CD209/ICOS/PLA2G2D/VSIG4/CD300A/LILRB4/FGL2/LILRB1/TNFSF13B/SIRPB1/LILRB2/EBI3/TESPA1/RIPOR2/NR4A3/ZBTB16/SPN/SELP/SELL/CCL21/CCL19/CCL5/PTPRC/PECAM1/LAG3/ITGB2/ITGAL/ITGA4/IL7R/IL2RA/IGF1/HLA-DPB1/NCKAP1L/LRRC32/FCGR2B/ELANE/CX3CR1/CTLA4/CD86/CD80/CD28/CD27/CD4/CD1D/AIF1	59
BP	GO:0002526	acute inflammatory response	48/665	220/18670	1.63921e-24	1.92818e-22	1.5342e-22	NLRP3/IGKV1-12/IGKV1-16/IGKV1-39/IGKV2-28/IGKV2-40/IGKV3-20/IGKV4-1/IGKV5-2/IGKV1D-33/IGKV1D-39/IGKV2D-28/IGLV1-40/IGLV1-51/IGLV2-11/IGLV3-19/IGHV3-7/IGHV3-11/IGHV3-13/IGHV3-30/IGHV3-33/IGHV3-53/IGHV4-39/IGHV4-59/VSIG4/CD163/IGKC/IGHG4/IGHG1/CFH/FCGR2B/FCER1G/ELANE/CR1/CD19/C7/C5AR1/C4B/C4A/C3AR1/C1S/C1QC/C1QB/C1QA/SERPING1/BTK/ADCYAP1/A2M	48
BP	GO:0010324	membrane invagination	38/665	135/18670	6.82133e-24	7.80095e-22	6.20701e-22	IGHV1-69D/IGLL5/TRBC2/IGHV1-3/IGHV1-18/IGHV1-24/IGHV1-58/IGHV2-26/IGHV3-7/IGHV3-11/IGHV3-13/IGHV3-15/IGHV3-21/IGHV3-30/IGHV3-33/IGHV3-43/IGHV3-49/IGHV3-53/IGHV3-66/IGHV4-39/IGHV4-59/IGHV5-51/STAP1/CD300A/MARCO/THBS1/MSR1/ITGB2/ITGAM/IGLL1/IGKC/IGHG4/IGHG1/NCKAP1L/FCGR2B/FCGR1A/FCER1G/AIF1	38
BP	GO:0070613	regulation of protein processing	43/665	180/18670	9.62807e-24	1.07132e-21	8.5242e-22	IGKV1-12/IGKV1-16/IGKV1-39/IGKV2-28/IGKV2-40/IGKV3-20/IGKV4-1/IGKV5-2/IGKV1D-33/IGKV1D-39/IGKV2D-28/IGLV1-40/IGLV1-51/IGLV2-11/IGLV3-19/IGHV3-7/IGHV3-11/IGHV3-13/IGHV3-30/IGHV3-33/IGHV3-53/IGHV4-39/IGHV4-59/VSIG4/CLEC3B/THBS1/IGKC/IGHG4/IGHG1/CFH/CR1/CD19/C7/C5AR1/C4B/C4A/C3AR1/C1S/C1QC/C1QB/C1QA/SERPING1/A2M	43
BP	GO:0046651	lymphocyte proliferation	52/665	272/18670	1.26876e-23	1.37461e-21	1.09374e-21	CCR2/CLEC4G/GAPT/CLECL1/FCRL3/HAVCR2/DOCK8/PDCD1LG2/RASAL3/SASH3/FOXP3/CD209/PLA2G2D/VSIG4/CD300A/LILRB1/TNFSF13B/LILRB2/EBI3/LST1/TYROBP/TNFRSF4/SPN/SLC11A1/CCL19/CCL5/PTPRC/MNDA/MEF2C/CD180/IL7R/IL2RA/IGF1/HLA-DPB1/NCKAP1L/LRRC32/FLT3/FGF10/FCGR2B/GPR183/DOCK2/CTLA4/TNFSF8/CD86/CD80/CD28/CD22/CD19/CD4/CD1D/BTK/AIF1	52
BP	GO:1903317	regulation of protein maturation	43/665	182/18670	1.54684e-23	1.6329e-21	1.29926e-21	IGKV1-12/IGKV1-16/IGKV1-39/IGKV2-28/IGKV2-40/IGKV3-20/IGKV4-1/IGKV5-2/IGKV1D-33/IGKV1D-39/IGKV2D-28/IGLV1-40/IGLV1-51/IGLV2-11/IGLV3-19/IGHV3-7/IGHV3-11/IGHV3-13/IGHV3-30/IGHV3-33/IGHV3-53/IGHV4-39/IGHV4-59/VSIG4/CLEC3B/THBS1/IGKC/IGHG4/IGHG1/CFH/CR1/CD19/C7/C5AR1/C4B/C4A/C3AR1/C1S/C1QC/C1QB/C1QA/SERPING1/A2M	43
BP	GO:0032943	mononuclear cell proliferation	52/665	274/18670	1.81041e-23	1.86336e-21	1.48263e-21	CCR2/CLEC4G/GAPT/CLECL1/FCRL3/HAVCR2/DOCK8/PDCD1LG2/RASAL3/SASH3/FOXP3/CD209/PLA2G2D/VSIG4/CD300A/LILRB1/TNFSF13B/LILRB2/EBI3/LST1/TYROBP/TNFRSF4/SPN/SLC11A1/CCL19/CCL5/PTPRC/MNDA/MEF2C/CD180/IL7R/IL2RA/IGF1/HLA-DPB1/NCKAP1L/LRRC32/FLT3/FGF10/FCGR2B/GPR183/DOCK2/CTLA4/TNFSF8/CD86/CD80/CD28/CD22/CD19/CD4/CD1D/BTK/AIF1	52
BP	GO:0038094	Fc-gamma receptor signaling pathway	38/665	142/18670	5.05086e-23	5.07181e-21	4.0355e-21	MYO1G/IGKV1-12/IGKV1-16/IGKV1-39/IGKV2-28/IGKV2-40/IGKV3-20/IGKV4-1/IGKV5-2/IGKV1D-33/IGKV1D-39/IGKV2D-28/IGLV1-40/IGLV1-51/IGLV2-11/IGLV3-19/IGHV3-7/IGHV3-11/IGHV3-13/IGHV3-30/IGHV3-33/IGHV3-53/IGHV4-39/IGHV4-59/CLEC4E/WIPF1/WAS/PTPRC/IGKC/IGHG4/IGHG1/NCKAP1L/FGR/FCGR3A/FCGR2B/FCGR2A/FCGR1A/FCER1G	38
BP	GO:1903037	regulation of leukocyte cell-cell adhesion	54/665	304/18670	6.6736e-23	6.54172e-21	5.20507e-21	CCR2/CLEC4G/TIGIT/CLECL1/PIK3R6/NLRP3/HAVCR2/DOCK8/PDCD1LG2/TNFAIP8L2/RASAL3/LAX1/SASH3/FOXP3/CD209/ICOS/PLA2G2D/VSIG4/CD300A/LILRB4/FGL2/LILRB1/TNFSF13B/SIRPB1/LILRB2/EBI3/TESPA1/RIPOR2/NR4A3/ZBTB16/SPN/CCL21/CCL19/CCL5/PTPRC/LAG3/ITGB2/ITGA4/IL7R/IL2RA/IGF1/HLA-DPB1/NCKAP1L/LRRC32/FCGR2B/ELANE/CTLA4/CD86/CD80/CD28/CD27/CD4/CD1D/AIF1	54
BP	GO:0002431	Fc receptor mediated stimulatory signaling pathway	38/665	145/18670	1.14548e-22	1.09673e-20	8.72641e-21	MYO1G/IGKV1-12/IGKV1-16/IGKV1-39/IGKV2-28/IGKV2-40/IGKV3-20/IGKV4-1/IGKV5-2/IGKV1D-33/IGKV1D-39/IGKV2D-28/IGLV1-40/IGLV1-51/IGLV2-11/IGLV3-19/IGHV3-7/IGHV3-11/IGHV3-13/IGHV3-30/IGHV3-33/IGHV3-53/IGHV4-39/IGHV4-59/NR4A3/WIPF1/WAS/PTPRC/IGKC/IGHG4/IGHG1/NCKAP1L/FGR/FCGR3A/FCGR2B/FCGR2A/FCGR1A/FCER1G	38
BP	GO:0070663	regulation of leukocyte proliferation	46/665	222/18670	1.53421e-22	1.43553e-20	1.14222e-20	CCR2/CLEC4G/CLECL1/FCRL3/HAVCR2/PDCD1LG2/RASAL3/SASH3/FOXP3/CD209/GREM1/PLA2G2D/VSIG4/CD300A/LILRB1/TNFSF13B/LILRB2/EBI3/LST1/TYROBP/TNFRSF4/SPN/CCL19/CCL8/CCL5/PTPRC/MNDA/MEF2C/IL2RA/IGF1/HLA-DPB1/NCKAP1L/LRRC32/FGF10/FCGR2B/GPR183/CTLA4/TNFSF8/CD86/CD80/CD28/CD22/CD4/CD1D/BTK/AIF1	46
BP	GO:0050871	positive regulation of B cell activation	37/665	142/18670	5.2307e-22	4.78551e-20	3.8077e-20	IGHV1-69D/IGLL5/FCRL3/SASH3/TRBC2/IGHV1-3/IGHV1-18/IGHV1-24/IGHV1-58/IGHV2-26/IGHV3-7/IGHV3-11/IGHV3-13/IGHV3-15/IGHV3-21/IGHV3-30/IGHV3-33/IGHV3-43/IGHV3-49/IGHV3-53/IGHV3-66/IGHV4-39/IGHV4-59/IGHV5-51/TNFSF13B/TNFRSF4/PTPRC/MEF2C/IGLL1/IGKC/IGHG4/IGHG1/NCKAP1L/GPR183/CD28/CD27/BTK	37
BP	GO:0050670	regulation of lymphocyte proliferation	44/665	208/18670	5.4647e-22	4.8909e-20	3.89157e-20	CCR2/CLEC4G/CLECL1/FCRL3/HAVCR2/PDCD1LG2/RASAL3/SASH3/FOXP3/CD209/PLA2G2D/VSIG4/CD300A/LILRB1/TNFSF13B/LILRB2/EBI3/LST1/TYROBP/TNFRSF4/SPN/CCL19/CCL5/PTPRC/MNDA/MEF2C/IL2RA/IGF1/HLA-DPB1/NCKAP1L/LRRC32/FGF10/FCGR2B/GPR183/CTLA4/TNFSF8/CD86/CD80/CD28/CD22/CD4/CD1D/BTK/AIF1	44
BP	GO:0032944	regulation of mononuclear cell proliferation	44/665	209/18670	6.69505e-22	5.86458e-20	4.66629e-20	CCR2/CLEC4G/CLECL1/FCRL3/HAVCR2/PDCD1LG2/RASAL3/SASH3/FOXP3/CD209/PLA2G2D/VSIG4/CD300A/LILRB1/TNFSF13B/LILRB2/EBI3/LST1/TYROBP/TNFRSF4/SPN/CCL19/CCL5/PTPRC/MNDA/MEF2C/IL2RA/IGF1/HLA-DPB1/NCKAP1L/LRRC32/FGF10/FCGR2B/GPR183/CTLA4/TNFSF8/CD86/CD80/CD28/CD22/CD4/CD1D/BTK/AIF1	44
BP	GO:0038093	Fc receptor signaling pathway	47/665	241/18670	7.81556e-22	6.70347e-20	5.33378e-20	MYO1G/IGKV1-12/IGKV1-16/IGKV1-39/IGKV2-28/IGKV2-40/IGKV3-20/IGKV4-1/IGKV5-2/IGKV1D-33/IGKV1D-39/IGKV2D-28/IGLV1-40/IGLV1-51/IGLV2-11/IGLV3-19/IGHV3-7/IGHV3-11/IGHV3-13/IGHV3-30/IGHV3-33/IGHV3-53/IGHV4-39/IGHV4-59/CLEC4E/LILRA4/NR4A3/WIPF1/WAS/PTPRC/LCP2/KIT/ITK/IGKC/IGHG4/IGHG1/NCKAP1L/FGR/FCGR3A/FCGR2B/FCGR2A/FCGR1B/FCGR1A/FCER1G/MS4A2/FCER1A/BTK	47
BP	GO:0002433	immune response-regulating cell surface receptor signaling pathway involved in phagocytosis	36/665	139/18670	2.38207e-21	1.9614e-19	1.56063e-19	MYO1G/IGKV1-12/IGKV1-16/IGKV1-39/IGKV2-28/IGKV2-40/IGKV3-20/IGKV4-1/IGKV5-2/IGKV1D-33/IGKV1D-39/IGKV2D-28/IGLV1-40/IGLV1-51/IGLV2-11/IGLV3-19/IGHV3-7/IGHV3-11/IGHV3-13/IGHV3-30/IGHV3-33/IGHV3-53/IGHV4-39/IGHV4-59/WIPF1/WAS/PTPRC/IGKC/IGHG4/IGHG1/NCKAP1L/FGR/FCGR3A/FCGR2B/FCGR2A/FCGR1A	36
BP	GO:0038096	Fc-gamma receptor signaling pathway involved in phagocytosis	36/665	139/18670	2.38207e-21	1.9614e-19	1.56063e-19	MYO1G/IGKV1-12/IGKV1-16/IGKV1-39/IGKV2-28/IGKV2-40/IGKV3-20/IGKV4-1/IGKV5-2/IGKV1D-33/IGKV1D-39/IGKV2D-28/IGLV1-40/IGLV1-51/IGLV2-11/IGLV3-19/IGHV3-7/IGHV3-11/IGHV3-13/IGHV3-30/IGHV3-33/IGHV3-53/IGHV4-39/IGHV4-59/WIPF1/WAS/PTPRC/IGKC/IGHG4/IGHG1/NCKAP1L/FGR/FCGR3A/FCGR2B/FCGR2A/FCGR1A	36
BP	GO:0006910	phagocytosis, recognition	28/665	84/18670	3.7469e-20	3.0247e-18	2.40667e-18	IGHV1-69D/IGLL5/COLEC12/TRBC2/IGHV1-3/IGHV1-18/IGHV1-24/IGHV1-58/IGHV2-26/IGHV3-7/IGHV3-11/IGHV3-13/IGHV3-15/IGHV3-21/IGHV3-30/IGHV3-33/IGHV3-43/IGHV3-49/IGHV3-53/IGHV3-66/IGHV4-39/IGHV4-59/IGHV5-51/IGLL1/IGKC/IGHG4/IGHG1/FCN1	28
BP	GO:0030098	lymphocyte differentiation	54/665	353/18670	8.77792e-20	6.94975e-18	5.52973e-18	CCR2/ZNF683/NFAM1/PIK3R6/FCRL3/SLAMF6/NLRP3/SLAMF8/DOCK10/SASH3/FOXP3/PLA2G2D/CLEC4E/LILRB4/FGL2/IKZF1/LILRB2/TESPA1/ITM2A/ZBTB16/SPN/SPI1/CCL19/PTPRC/LY9/LAG3/KIT/ITK/ITGA4/IRF4/IL7R/IL2RA/HLA-DOA/NCKAP1L/FLT3/FCGR2B/FCER1G/GPR183/DOCK2/CTLA4/CR1/CD79B/TNFSF8/CD86/CD80/CD28/CD27/CD19/CD4/CD2/CD1D/BTK/AXL/AIRE	54
BP	GO:0097529	myeloid leukocyte migration	41/665	210/18670	3.26849e-19	2.53894e-17	2.02016e-17	CCR2/P2RY12/SLAMF8/GREM1/STAP1/CD300A/CXCL13/RIPOR2/PLA2G7/SCG2/VEGFC/THBS4/THBS1/CXCL11/CCL23/CCL22/CCL21/CCL19/CCL18/CCL13/CCL11/CCL8/CCL7/CCL5/CCL4/CCL3/PECAM1/CXCL9/KIT/ITGB2/CXCL10/NCKAP1L/FPR2/FCER1G/CX3CR1/CSF3R/CMKLR1/CCR1/C5AR1/C3AR1/AIF1	41
BP	GO:0030595	leukocyte chemotaxis	42/665	224/18670	5.791e-19	4.4151e-17	3.51298e-17	CCR2/GPSM3/SLAMF8/GREM1/STAP1/CXCL13/RIPOR2/PLA2G7/SCG2/VEGFC/THBS4/THBS1/CXCL11/CCL23/CCL22/CCL21/CCL19/CCL18/CCL13/CCL11/CCL8/CCL7/CCL5/CCL4/CCL3/CXCL9/KIT/ITGB2/CXCL10/IL16/NCKAP1L/FPR2/FCER1G/S1PR1/GPR183/CSF3R/CMKLR1/CCR5/CCR1/C5AR1/C3AR1/AIF1	42
BP	GO:1903039	positive regulation of leukocyte cell-cell adhesion	41/665	218/18670	1.3657e-18	1.02229e-16	8.13408e-17	CCR2/CLECL1/PIK3R6/NLRP3/HAVCR2/DOCK8/PDCD1LG2/RASAL3/SASH3/FOXP3/CD209/ICOS/LILRB4/LILRB1/TNFSF13B/SIRPB1/LILRB2/EBI3/TESPA1/NR4A3/ZBTB16/CCL21/CCL19/CCL5/PTPRC/ITGB2/ITGA4/IL7R/IL2RA/IGF1/HLA-DPB1/NCKAP1L/ELANE/CTLA4/CD86/CD80/CD28/CD27/CD4/CD1D/AIF1	41
BP	GO:0002683	negative regulation of immune system process	60/665	463/18670	3.09348e-18	2.27426e-16	1.80957e-16	CCR2/CLEC4G/MILR1/TIGIT/CD300LF/FCRL3/HAVCR2/PDCD1LG2/TNFAIP8L2/SAMSN1/SLAMF8/LAX1/FOXP3/GREM1/PLA2G2D/STAP1/LY96/LILRA4/VSIG4/CD300A/LILRA2/LILRB3/LILRB4/FGL2/LILRB1/LILRB2/RIPOR2/CD84/LST1/ZBTB16/TYROBP/THBS1/SPN/CCL21/CCL3/PTPRC/MNDA/MMP12/LAG3/IRF4/IL7R/IL2RA/HLA-DOA/LRRC32/FCGR2B/FCER1G/FBN1/CTLA4/CR1/CD86/CD80/CD22/CD14/C1QC/SERPING1/BTK/AXL/APOD/ADCYAP1/A2M	60
BP	GO:0022407	regulation of cell-cell adhesion	55/665	403/18670	8.13004e-18	5.87217e-16	4.67233e-16	CCR2/CLEC4G/TIGIT/CLECL1/PIK3R6/NLRP3/HAVCR2/DOCK8/PDCD1LG2/TNFAIP8L2/RASAL3/LAX1/SASH3/FOXP3/CD209/ICOS/PLA2G2D/VSIG4/CD300A/LILRB4/FGL2/LILRB1/TNFSF13B/CXCL13/SIRPB1/LILRB2/EBI3/TESPA1/RIPOR2/NR4A3/ZBTB16/SPN/CCL21/CCL19/CCL5/PTPRC/LAG3/ITGB2/ITGA4/IL7R/IL2RA/IGF1/HLA-DPB1/NCKAP1L/LRRC32/FCGR2B/ELANE/CTLA4/CD86/CD80/CD28/CD27/CD4/CD1D/AIF1	55
BP	GO:0006898	receptor-mediated endocytosis	48/665	316/18670	1.40961e-17	1.00058e-15	7.96137e-16	RSPO1/COLEC12/CD207/IGKV1-12/IGKV1-16/IGKV1-39/IGKV2-28/IGKV2-40/IGKV3-20/IGKV4-1/IGKV5-2/IGKV1D-33/IGKV1D-39/IGKV2D-28/IGLV1-40/IGLV1-51/IGLV2-11/IGLV3-19/IGHV3-7/IGHV3-11/IGHV3-13/IGHV3-30/IGHV3-33/IGHV3-53/IGHV4-39/IGHV4-59/GREM1/STAB1/LILRB1/CD163/MARCO/CCL21/CCL19/MSR1/MRC1/ITGB3/ITGB2/ITGAM/ITGA4/IGKC/FPR2/FOLR2/FCGR2B/FCGR1B/FCGR1A/FCER1G/CD14/APOC1	48
BP	GO:1902105	regulation of leukocyte differentiation	44/665	272/18670	2.93661e-17	2.04916e-15	1.63046e-15	CCR2/ZNF683/NFAM1/PIK3R6/FCRL3/NLRP3/DCSTAMP/SLAMF8/SASH3/FOXP3/LILRB3/LILRB4/FGL2/LILRB1/LILRB2/TESPA1/RASSF2/ZBTB16/TYROBP/CCL19/CCL3/PTPRC/LAG3/IRF4/IL7R/IL2RA/HLA-DOA/NCKAP1L/HCLS1/FCGR2B/FBN1/EVI2B/CTLA4/CR1/CCR1/CD86/CD80/CD28/CD27/CD4/CD2/C1QC/BTK/AXL	44
BP	GO:0008037	cell recognition	39/665	215/18670	3.52375e-17	2.41788e-15	1.92385e-15	IGHV1-69D/IGLL5/NEXN/HAVCR2/DOCK8/COLEC12/DSCAML1/CD209/TRBC2/IGHV1-3/IGHV1-18/IGHV1-24/IGHV1-58/IGHV2-26/IGHV3-7/IGHV3-11/IGHV3-13/IGHV3-15/IGHV3-21/IGHV3-30/IGHV3-33/IGHV3-43/IGHV3-49/IGHV3-53/IGHV3-66/IGHV4-39/IGHV4-59/IGHV5-51/CCL21/CCL19/PECAM1/IGLL1/IGKC/IGHG4/IGHG1/FOLR2/FCN1/EPHA3/DOCK2	39
BP	GO:0042098	T cell proliferation	36/665	184/18670	4.73653e-17	3.19677e-15	2.54358e-15	CCR2/CLEC4G/CLECL1/HAVCR2/DOCK8/PDCD1LG2/RASAL3/SASH3/FOXP3/CD209/PLA2G2D/VSIG4/LILRB1/TNFSF13B/LILRB2/EBI3/TNFRSF4/SPN/SLC11A1/CCL19/CCL5/PTPRC/IL2RA/IGF1/HLA-DPB1/NCKAP1L/LRRC32/DOCK2/CTLA4/TNFSF8/CD86/CD80/CD28/CD4/CD1D/AIF1	36
BP	GO:0060326	cell chemotaxis	46/665	304/18670	7.94278e-17	5.27426e-15	4.19659e-15	CCR2/GPSM3/SLAMF8/GREM1/STAP1/CXCL13/RIPOR2/PLA2G7/SCG2/VEGFC/THBS4/THBS1/CXCL11/CCL23/CCL22/CCL21/CCL19/CCL18/CCL13/CCL11/CCL8/CCL7/CCL5/CCL4/CCL3/CXCL9/KIT/ITGB2/CXCL10/IL16/HGF/NCKAP1L/FPR2/FCER1G/S1PR1/GPR183/CX3CR1/CSF3R/CMKLR1/CCR8/CCR5/CCR4/CCR1/C5AR1/C3AR1/AIF1	46
BP	GO:0022409	positive regulation of cell-cell adhesion	42/665	255/18670	8.07556e-17	5.27731e-15	4.19902e-15	CCR2/CLECL1/PIK3R6/NLRP3/HAVCR2/DOCK8/PDCD1LG2/RASAL3/SASH3/FOXP3/CD209/ICOS/LILRB4/LILRB1/TNFSF13B/CXCL13/SIRPB1/LILRB2/EBI3/TESPA1/NR4A3/ZBTB16/CCL21/CCL19/CCL5/PTPRC/ITGB2/ITGA4/IL7R/IL2RA/IGF1/HLA-DPB1/NCKAP1L/ELANE/CTLA4/CD86/CD80/CD28/CD27/CD4/CD1D/AIF1	42
BP	GO:0042742	defense response to bacterium	48/665	330/18670	8.37929e-17	5.39024e-15	4.28887e-15	IGHV1-69D/IGLL5/SSC5D/MPEG1/NLRP3/HAVCR2/SLAMF8/IGKV3-20/TRBC2/IGHV1-3/IGHV1-18/IGHV1-24/IGHV1-58/IGHV2-26/IGHV3-7/IGHV3-11/IGHV3-13/IGHV3-15/IGHV3-21/IGHV3-30/IGHV3-33/IGHV3-43/IGHV3-49/IGHV3-53/IGHV3-66/IGHV4-39/IGHV4-59/IGHV5-51/CLEC4E/STAB1/CXCL13/SPN/SLC11A1/SELP/RNASE6/LTA/IGLL1/IGKC/IGHG4/IGHG1/FPR2/FGR/FCER1G/ELANE/CTSG/TNFSF8/CD4/C5AR1	48
BP	GO:0050870	positive regulation of T cell activation	37/665	202/18670	1.66164e-16	1.05246e-14	8.37413e-15	CCR2/CLECL1/PIK3R6/NLRP3/HAVCR2/DOCK8/PDCD1LG2/RASAL3/SASH3/FOXP3/CD209/ICOS/LILRB4/LILRB1/TNFSF13B/SIRPB1/LILRB2/EBI3/TESPA1/ZBTB16/CCL21/CCL19/CCL5/PTPRC/IL7R/IL2RA/IGF1/HLA-DPB1/NCKAP1L/CTLA4/CD86/CD80/CD28/CD27/CD4/CD1D/AIF1	37
BP	GO:0030217	T cell differentiation	40/665	240/18670	2.93182e-16	1.82883e-14	1.45516e-14	CCR2/ZNF683/PIK3R6/SLAMF6/NLRP3/SASH3/FOXP3/PLA2G2D/CLEC4E/LILRB4/FGL2/LILRB2/TESPA1/ZBTB16/SPN/CCL19/PTPRC/LY9/LAG3/KIT/ITK/IRF4/IL7R/IL2RA/HLA-DOA/NCKAP1L/FCER1G/GPR183/DOCK2/CTLA4/CR1/TNFSF8/CD86/CD80/CD28/CD27/CD4/CD2/CD1D/AIRE	40
BP	GO:0016485	protein processing	47/665	328/18670	3.22341e-16	1.98071e-14	1.576e-14	IGKV1-12/IGKV1-16/IGKV1-39/IGKV2-28/IGKV2-40/IGKV3-20/IGKV4-1/IGKV5-2/IGKV1D-33/IGKV1D-39/IGKV2D-28/IGLV1-40/IGLV1-51/IGLV2-11/IGLV3-19/IGHV3-7/IGHV3-11/IGHV3-13/IGHV3-30/IGHV3-33/IGHV3-53/IGHV4-39/IGHV4-59/VSIG4/CLEC3B/THBS1/SRGN/IGKC/IGHG4/IGHG1/CFH/CTSG/CR1/CPA3/CMA1/CD19/C7/C5AR1/C4B/C4A/C3AR1/C1S/C1QC/C1QB/C1QA/SERPING1/A2M	47
BP	GO:1990868	response to chemokine	26/665	97/18670	3.54068e-16	2.11261e-14	1.68095e-14	CCR2/DOCK8/CXCL13/RIPOR2/CXCL11/CCL23/CCL22/CCL21/CCL19/CCL18/CCL13/CCL11/CCL8/CCL7/CCL5/CCL4/CCL3/CXCL9/CXCL10/ACKR1/CX3CR1/CMKLR1/CCR8/CCR5/CCR4/CCR1	26
BP	GO:1990869	cellular response to chemokine	26/665	97/18670	3.54068e-16	2.11261e-14	1.68095e-14	CCR2/DOCK8/CXCL13/RIPOR2/CXCL11/CCL23/CCL22/CCL21/CCL19/CCL18/CCL13/CCL11/CCL8/CCL7/CCL5/CCL4/CCL3/CXCL9/CXCL10/ACKR1/CX3CR1/CMKLR1/CCR8/CCR5/CCR4/CCR1	26
BP	GO:0002685	regulation of leukocyte migration	36/665	196/18670	3.91588e-16	2.3031e-14	1.83251e-14	CCR2/DOCK8/P2RY12/GPSM3/SLAMF8/GREM1/STAP1/CD300A/CXCL13/RIPOR2/PLA2G7/VEGFC/THBS4/THBS1/SPN/SELP/CCL21/CCL19/CCL8/CCL7/CCL5/CCL4/CCL3/ITGA4/CXCL10/NCKAP1L/FPR2/ELANE/CX3CR1/CMKLR1/CCR1/C5AR1/C3AR1/APOD/AIRE/AIF1	36
BP	GO:0071674	mononuclear cell migration	25/665	90/18670	5.22543e-16	3.03002e-14	2.4109e-14	CCR2/SLAMF8/GREM1/PLA2G7/THBS1/CCL23/CCL22/CCL21/CCL19/CCL18/CCL13/CCL11/CCL8/CCL7/CCL5/CCL4/CCL3/PECAM1/CXCL10/FPR2/CMKLR1/CCR1/C5AR1/C3AR1/AIF1	25
BP	GO:0006874	cellular calcium ion homeostasis	56/665	458/18670	5.98081e-16	3.41986e-14	2.72109e-14	CCR2/P2RY8/CDH23/JPH2/P2RY10/CYSLTR1/CXCL13/GPR65/TACR1/SLC8A1/CXCL11/CCL23/CCL21/CCL19/CCL13/CCL11/CCL8/CCL7/CCL5/CCL3/RYR2/PTPRC/PTH1R/PTGFR/PTGER1/PRKCB/PLN/PLCB2/CXCL9/KCNK3/KCNA5/ITPR1/CXCL10/HTR2A/FPR3/FPR2/FPR1/ELANE/S1PR1/CX3CR1/CMKLR1/CCR8/CCR5/CCR4/CCR1/CD52/CD19/CD4/CASQ2/CASQ1/C5AR1/C3AR1/ATP1A2/ANK2/ADCYAP1R1/ADCYAP1	56
BP	GO:0042129	regulation of T cell proliferation	32/665	156/18670	6.39671e-16	3.60757e-14	2.87045e-14	CCR2/CLEC4G/CLECL1/HAVCR2/PDCD1LG2/RASAL3/SASH3/FOXP3/CD209/PLA2G2D/VSIG4/LILRB1/TNFSF13B/LILRB2/EBI3/SPN/CCL19/CCL5/PTPRC/IL2RA/IGF1/HLA-DPB1/NCKAP1L/LRRC32/CTLA4/TNFSF8/CD86/CD80/CD28/CD4/CD1D/AIF1	32
BP	GO:0002687	positive regulation of leukocyte migration	29/665	128/18670	9.24623e-16	5.14415e-14	4.09307e-14	CCR2/DOCK8/P2RY12/GPSM3/CXCL13/RIPOR2/PLA2G7/VEGFC/THBS4/THBS1/SPN/SELP/CCL21/CCL19/CCL8/CCL7/CCL5/CCL4/CCL3/ITGA4/CXCL10/NCKAP1L/FPR2/ELANE/CMKLR1/CCR1/C5AR1/C3AR1/AIF1	29
BP	GO:0050671	positive regulation of lymphocyte proliferation	29/665	130/18670	1.43555e-15	7.88023e-14	6.27009e-14	CCR2/CLECL1/FCRL3/HAVCR2/PDCD1LG2/RASAL3/SASH3/FOXP3/CD209/TNFSF13B/LILRB2/EBI3/TNFRSF4/CCL19/CCL5/PTPRC/MEF2C/IL2RA/IGF1/HLA-DPB1/NCKAP1L/FGF10/GPR183/CD86/CD80/CD28/CD4/CD1D/AIF1	29
BP	GO:0032946	positive regulation of mononuclear cell proliferation	29/665	131/18670	1.78284e-15	9.65781e-14	7.68447e-14	CCR2/CLECL1/FCRL3/HAVCR2/PDCD1LG2/RASAL3/SASH3/FOXP3/CD209/TNFSF13B/LILRB2/EBI3/TNFRSF4/CCL19/CCL5/PTPRC/MEF2C/IL2RA/IGF1/HLA-DPB1/NCKAP1L/FGF10/GPR183/CD86/CD80/CD28/CD4/CD1D/AIF1	29
BP	GO:0097530	granulocyte migration	30/665	141/18670	1.8333e-15	9.80221e-14	7.79936e-14	SLAMF8/CD300A/CXCL13/RIPOR2/SCG2/THBS4/THBS1/CXCL11/CCL23/CCL22/CCL21/CCL19/CCL18/CCL13/CCL11/CCL8/CCL7/CCL5/CCL4/CCL3/PECAM1/CXCL9/ITGB2/CXCL10/NCKAP1L/FCER1G/CSF3R/CMKLR1/C5AR1/C3AR1	30
BP	GO:0051480	regulation of cytosolic calcium ion concentration	48/665	357/18670	1.97453e-15	1.0422e-13	8.29251e-14	CCR2/P2RY8/CDH23/JPH2/P2RY10/CYSLTR1/CXCL13/GPR65/TACR1/SLC8A1/CXCL11/CCL21/CCL19/CCL3/RYR2/PTPRC/PTH1R/PTGFR/PTGER1/PLN/PLCB2/CXCL9/KCNK3/KCNA5/ITPR1/CXCL10/HTR2A/FPR3/FPR2/FPR1/S1PR1/CX3CR1/CMKLR1/CCR8/CCR5/CCR4/CCR1/CD52/CD19/CD4/CASQ2/CASQ1/C5AR1/C3AR1/ATP1A2/ANK2/ADCYAP1R1/ADCYAP1	48
BP	GO:0055074	calcium ion homeostasis	56/665	471/18670	2.05966e-15	1.07337e-13	8.54054e-14	CCR2/P2RY8/CDH23/JPH2/P2RY10/CYSLTR1/CXCL13/GPR65/TACR1/SLC8A1/CXCL11/CCL23/CCL21/CCL19/CCL13/CCL11/CCL8/CCL7/CCL5/CCL3/RYR2/PTPRC/PTH1R/PTGFR/PTGER1/PRKCB/PLN/PLCB2/CXCL9/KCNK3/KCNA5/ITPR1/CXCL10/HTR2A/FPR3/FPR2/FPR1/ELANE/S1PR1/CX3CR1/CMKLR1/CCR8/CCR5/CCR4/CCR1/CD52/CD19/CD4/CASQ2/CASQ1/C5AR1/C3AR1/ATP1A2/ANK2/ADCYAP1R1/ADCYAP1	56
BP	GO:0007204	positive regulation of cytosolic calcium ion concentration	45/665	319/18670	2.54813e-15	1.31133e-13	1.04339e-13	CCR2/P2RY8/JPH2/P2RY10/CYSLTR1/CXCL13/GPR65/TACR1/SLC8A1/CXCL11/CCL21/CCL19/CCL3/RYR2/PTPRC/PTH1R/PTGFR/PTGER1/PLN/PLCB2/CXCL9/ITPR1/CXCL10/HTR2A/FPR3/FPR2/FPR1/S1PR1/CX3CR1/CMKLR1/CCR8/CCR5/CCR4/CCR1/CD52/CD19/CD4/CASQ2/CASQ1/C5AR1/C3AR1/ATP1A2/ANK2/ADCYAP1R1/ADCYAP1	45
BP	GO:0002695	negative regulation of leukocyte activation	33/665	175/18670	3.03292e-15	1.54155e-13	1.22657e-13	CCR2/CLEC4G/MILR1/TIGIT/CD300LF/HAVCR2/PDCD1LG2/TNFAIP8L2/SAMSN1/LAX1/FOXP3/PLA2G2D/VSIG4/CD300A/FGL2/LILRB1/LILRB2/RIPOR2/CD84/LST1/TYROBP/SPN/PTPRC/MNDA/LAG3/IL2RA/LRRC32/FCGR2B/CTLA4/CD86/CD80/BTK/AXL	33
BP	GO:0070098	chemokine-mediated signaling pathway	24/665	88/18670	3.19057e-15	1.6019e-13	1.27459e-13	CCR2/CXCL13/CXCL11/CCL23/CCL22/CCL21/CCL19/CCL18/CCL13/CCL11/CCL8/CCL7/CCL5/CCL4/CCL3/CXCL9/CXCL10/ACKR1/CX3CR1/CMKLR1/CCR8/CCR5/CCR4/CCR1	24
BP	GO:0072503	cellular divalent inorganic cation homeostasis	57/665	493/18670	3.94896e-15	1.95878e-13	1.55855e-13	CCR2/P2RY8/CDH23/JPH2/P2RY10/CYSLTR1/CXCL13/GPR65/TACR1/SLC11A1/SLC8A1/CXCL11/CCL23/CCL21/CCL19/CCL13/CCL11/CCL8/CCL7/CCL5/CCL3/RYR2/PTPRC/PTH1R/PTGFR/PTGER1/PRKCB/PLN/PLCB2/CXCL9/KCNK3/KCNA5/ITPR1/CXCL10/HTR2A/FPR3/FPR2/FPR1/ELANE/S1PR1/CX3CR1/CMKLR1/CCR8/CCR5/CCR4/CCR1/CD52/CD19/CD4/CASQ2/CASQ1/C5AR1/C3AR1/ATP1A2/ANK2/ADCYAP1R1/ADCYAP1	57
BP	GO:0050921	positive regulation of chemotaxis	29/665	135/18670	4.15235e-15	2.03515e-13	1.61931e-13	CCR2/P2RY12/GPSM3/SUCNR1/CXCL13/RIPOR2/PLA2G7/SCG2/VEGFC/THBS4/THBS1/CCL21/CCL19/CCL7/CCL5/CCL4/CCL3/CXCL10/IL16/NCKAP1L/FPR2/FGF10/S1PR1/CMKLR1/CCR4/CCR1/C5AR1/C3AR1/AIF1	29
BP	GO:0038095	Fc-epsilon receptor signaling pathway	32/665	169/18670	7.0993e-15	3.43857e-13	2.73598e-13	IGKV1-12/IGKV1-16/IGKV1-39/IGKV2-28/IGKV2-40/IGKV3-20/IGKV4-1/IGKV5-2/IGKV1D-33/IGKV1D-39/IGKV2D-28/IGLV1-40/IGLV1-51/IGLV2-11/IGLV3-19/IGHV3-7/IGHV3-11/IGHV3-13/IGHV3-30/IGHV3-33/IGHV3-53/IGHV4-39/IGHV4-59/LILRA4/NR4A3/LCP2/ITK/IGKC/FCER1G/MS4A2/FCER1A/BTK	32
BP	GO:0070665	positive regulation of leukocyte proliferation	29/665	139/18670	9.36492e-15	4.48319e-13	3.56715e-13	CCR2/CLECL1/FCRL3/HAVCR2/PDCD1LG2/RASAL3/SASH3/FOXP3/CD209/TNFSF13B/LILRB2/EBI3/TNFRSF4/CCL19/CCL5/PTPRC/MEF2C/IL2RA/IGF1/HLA-DPB1/NCKAP1L/FGF10/GPR183/CD86/CD80/CD28/CD4/CD1D/AIF1	29
BP	GO:0072676	lymphocyte migration	26/665	111/18670	1.22459e-14	5.79497e-13	4.61091e-13	CCR2/DOCK8/MYO1G/CXCL13/RIPOR2/SPN/CXCL11/CCL23/CCL22/CCL21/CCL19/CCL18/CCL13/CCL11/CCL8/CCL7/CCL5/CCL4/CCL3/ITGA4/CXCL10/S1PR1/GPR183/APOD/AIRE/AIF1	26
BP	GO:0045785	positive regulation of cell adhesion	50/665	403/18670	1.30557e-14	6.108e-13	4.85997e-13	CCR2/CLECL1/CCDC80/PIK3R6/NLRP3/HAVCR2/DOCK8/PDCD1LG2/DUSP26/RASAL3/P2RY12/SASH3/FOXP3/CD209/ICOS/ABI3BP/MMRN1/LILRB4/LILRB1/TNFSF13B/CXCL13/SIRPB1/LILRB2/EBI3/TESPA1/SPOCK2/NR4A3/ZBTB16/TEK/CCL21/CCL19/CCL5/PTPRC/MYOC/ITGB2/ITGA4/IL7R/IL2RA/IGF1/HLA-DPB1/NCKAP1L/ELANE/CTLA4/CD86/CD80/CD28/CD27/CD4/CD1D/AIF1	50
BP	GO:0001819	positive regulation of cytokine production	54/665	464/18670	1.64884e-14	7.62727e-13	6.06882e-13	CCR2/LILRA5/TIGIT/NFAM1/PYHIN1/GBP5/SLAMF6/NLRP3/HAVCR2/GPSM3/SASH3/TLR8/TLR7/FOXP3/CLEC4E/LY96/CLEC5A/LILRA2/LILRB1/LILRB2/EBI3/NR4A3/TYROBP/THBS1/SPN/SLC11A1/CCL19/CCL3/PTPRC/MNDA/MMP12/LY9/LTA/IRF4/IL12RB2/HLA-DPB1/HGF/FGR/FCN1/FCER1G/ELANE/CYP1B1/CYBB/CSF1R/CD86/CD80/CD28/CD14/CD4/CD2/C5AR1/C3AR1/AIF1/ADCYAP1	54
BP	GO:0042102	positive regulation of T cell proliferation	24/665	95/18670	2.0963e-14	9.47667e-13	7.54034e-13	CCR2/CLECL1/HAVCR2/PDCD1LG2/RASAL3/SASH3/FOXP3/CD209/TNFSF13B/LILRB2/EBI3/CCL19/CCL5/PTPRC/IL2RA/IGF1/HLA-DPB1/NCKAP1L/CD86/CD80/CD28/CD4/CD1D/AIF1	24
BP	GO:0071621	granulocyte chemotaxis	27/665	123/18670	2.10306e-14	9.47667e-13	7.54034e-13	CXCL13/RIPOR2/SCG2/THBS4/THBS1/CXCL11/CCL23/CCL22/CCL21/CCL19/CCL18/CCL13/CCL11/CCL8/CCL7/CCL5/CCL4/CCL3/CXCL9/ITGB2/CXCL10/NCKAP1L/FCER1G/CSF3R/CMKLR1/C5AR1/C3AR1	27
BP	GO:0070664	negative regulation of leukocyte proliferation	22/665	78/18670	2.11769e-14	9.47667e-13	7.54034e-13	CLEC4G/HAVCR2/PDCD1LG2/FOXP3/GREM1/PLA2G2D/VSIG4/CD300A/LILRB1/LILRB2/LST1/TYROBP/SPN/CCL8/MNDA/IL2RA/LRRC32/FCGR2B/CTLA4/CD86/CD80/BTK	22
BP	GO:0045619	regulation of lymphocyte differentiation	31/665	169/18670	4.67151e-14	2.06802e-12	1.64547e-12	CCR2/ZNF683/NFAM1/PIK3R6/FCRL3/NLRP3/SLAMF8/SASH3/FOXP3/LILRB4/FGL2/LILRB2/TESPA1/ZBTB16/CCL19/PTPRC/LAG3/IRF4/IL7R/IL2RA/HLA-DOA/NCKAP1L/CTLA4/CR1/CD86/CD80/CD28/CD27/CD2/BTK/AXL	31
BP	GO:0002548	monocyte chemotaxis	20/665	65/18670	5.13968e-14	2.25107e-12	1.79112e-12	CCR2/SLAMF8/GREM1/PLA2G7/CCL23/CCL22/CCL21/CCL19/CCL18/CCL13/CCL11/CCL8/CCL7/CCL5/CCL4/CCL3/CXCL10/FPR2/CCR1/AIF1	20
BP	GO:1990266	neutrophil migration	26/665	118/18670	5.82681e-14	2.52516e-12	2.0092e-12	SLAMF8/CXCL13/RIPOR2/THBS4/CXCL11/CCL23/CCL22/CCL21/CCL19/CCL18/CCL13/CCL11/CCL8/CCL7/CCL5/CCL4/CCL3/PECAM1/CXCL9/ITGB2/CXCL10/NCKAP1L/FCER1G/CSF3R/C5AR1/C3AR1	26
BP	GO:0050920	regulation of chemotaxis	35/665	217/18670	6.05846e-14	2.59819e-12	2.06732e-12	CCR2/P2RY12/GPSM3/SEMA3G/SLAMF8/SUCNR1/GREM1/STAP1/CXCL13/RIPOR2/PLA2G7/SCG2/VEGFC/THBS4/THBS1/CCL21/CCL19/CCL7/CCL5/CCL4/CCL3/CXCL10/IL16/NCKAP1L/FPR2/FGF10/ELANE/S1PR1/GPR183/CMKLR1/CCR4/CCR1/C5AR1/C3AR1/AIF1	35
BP	GO:0032103	positive regulation of response to external stimulus	43/665	323/18670	8.52847e-14	3.61976e-12	2.88015e-12	CCR2/LILRA5/GBP5/HAVCR2/TLR10/P2RY12/GPSM3/SUCNR1/TLR7/STAP1/LY96/CXCL13/RIPOR2/PLA2G7/SCG2/VEGFC/THBS4/THBS1/CCL21/CCL19/CCL18/CCL7/CCL5/CCL4/CCL3/PDE2A/CD180/LTA/CXCL10/IL16/NCKAP1L/FPR2/FGF10/FCER1G/S1PR1/CMKLR1/CCR4/CCR1/CD28/C5AR1/C3AR1/BTK/AIF1	43
BP	GO:0050866	negative regulation of cell activation	33/665	199/18670	1.42296e-13	5.9779e-12	4.75646e-12	CCR2/CLEC4G/MILR1/TIGIT/CD300LF/HAVCR2/PDCD1LG2/TNFAIP8L2/SAMSN1/LAX1/FOXP3/PLA2G2D/VSIG4/CD300A/FGL2/LILRB1/LILRB2/RIPOR2/CD84/LST1/TYROBP/SPN/PTPRC/MNDA/LAG3/IL2RA/LRRC32/FCGR2B/CTLA4/CD86/CD80/BTK/AXL	33
BP	GO:0030593	neutrophil chemotaxis	24/665	104/18670	1.83656e-13	7.6375e-12	6.07696e-12	CXCL13/RIPOR2/THBS4/CXCL11/CCL23/CCL22/CCL21/CCL19/CCL18/CCL13/CCL11/CCL8/CCL7/CCL5/CCL4/CCL3/CXCL9/ITGB2/CXCL10/NCKAP1L/FCER1G/CSF3R/C5AR1/C3AR1	24
BP	GO:0002688	regulation of leukocyte chemotaxis	25/665	114/18670	1.99784e-13	8.22512e-12	6.54452e-12	CCR2/GPSM3/SLAMF8/GREM1/STAP1/CXCL13/RIPOR2/PLA2G7/VEGFC/THBS4/THBS1/CCL21/CCL19/CCL7/CCL5/CCL4/CCL3/CXCL10/NCKAP1L/FPR2/CMKLR1/CCR1/C5AR1/C3AR1/AIF1	25
BP	GO:0002690	positive regulation of leukocyte chemotaxis	22/665	87/18670	2.51348e-13	1.01544e-11	8.0796e-12	CCR2/GPSM3/CXCL13/RIPOR2/PLA2G7/VEGFC/THBS4/THBS1/CCL21/CCL19/CCL7/CCL5/CCL4/CCL3/CXCL10/NCKAP1L/FPR2/CMKLR1/CCR1/C5AR1/C3AR1/AIF1	22
BP	GO:0051250	negative regulation of lymphocyte activation	28/665	146/18670	2.51579e-13	1.01544e-11	8.0796e-12	CLEC4G/TIGIT/HAVCR2/PDCD1LG2/TNFAIP8L2/SAMSN1/LAX1/FOXP3/PLA2G2D/VSIG4/CD300A/FGL2/LILRB1/LILRB2/RIPOR2/LST1/TYROBP/SPN/MNDA/LAG3/IL2RA/LRRC32/FCGR2B/CTLA4/CD86/CD80/BTK/AXL	28
BP	GO:0002819	regulation of adaptive immune response	29/665	160/18670	4.25365e-13	1.70022e-11	1.35282e-11	CCR2/CLEC4G/NLRP3/HAVCR2/SAMSN1/SASH3/FOXP3/LILRB1/TNFSF13B/WAS/SLC11A1/CCL19/PTPRC/MEF2C/LTA/IL7R/FCGR2B/FCER1G/CR1/CD48/CD80/CD28/CD4/CD1E/CD1D/CD1C/CD1B/CD1A/BTK	29
BP	GO:0051604	protein maturation	47/665	397/18670	4.75644e-13	1.88291e-11	1.49818e-11	IGKV1-12/IGKV1-16/IGKV1-39/IGKV2-28/IGKV2-40/IGKV3-20/IGKV4-1/IGKV5-2/IGKV1D-33/IGKV1D-39/IGKV2D-28/IGLV1-40/IGLV1-51/IGLV2-11/IGLV3-19/IGHV3-7/IGHV3-11/IGHV3-13/IGHV3-30/IGHV3-33/IGHV3-53/IGHV4-39/IGHV4-59/VSIG4/CLEC3B/THBS1/SRGN/IGKC/IGHG4/IGHG1/CFH/CTSG/CR1/CPA3/CMA1/CD19/C7/C5AR1/C4B/C4A/C3AR1/C1S/C1QC/C1QB/C1QA/SERPING1/A2M	47
BP	GO:0032945	negative regulation of mononuclear cell proliferation	20/665	73/18670	5.96532e-13	2.31691e-11	1.8435e-11	CLEC4G/HAVCR2/PDCD1LG2/FOXP3/PLA2G2D/VSIG4/CD300A/LILRB1/LILRB2/LST1/TYROBP/SPN/MNDA/IL2RA/LRRC32/FCGR2B/CTLA4/CD86/CD80/BTK	20
BP	GO:0050672	negative regulation of lymphocyte proliferation	20/665	73/18670	5.96532e-13	2.31691e-11	1.8435e-11	CLEC4G/HAVCR2/PDCD1LG2/FOXP3/PLA2G2D/VSIG4/CD300A/LILRB1/LILRB2/LST1/TYROBP/SPN/MNDA/IL2RA/LRRC32/FCGR2B/CTLA4/CD86/CD80/BTK	20
BP	GO:0042119	neutrophil activation	53/665	498/18670	1.06737e-12	4.10689e-11	3.26774e-11	SIGLEC14/CLEC12A/NFAM1/OSCAR/PRAM1/CRISPLD2/ATP8B4/ARHGAP9/GPR84/ADA2/SIGLEC9/CLEC5A/CD93/CD300A/LILRA2/LILRB3/FGL2/SIRPB1/LILRB2/GMFG/TYROBP/SLC11A1/SELL/CCL5/PTPRC/PECAM1/MNDA/MMP9/LAIR1/ITGB2/ITGAX/ITGAM/ITGAL/HK3/NCKAP1L/FPR2/FPR1/FGR/FCN1/FCGR2B/FCGR2A/FCER1G/ELANE/DOCK2/CYBB/CTSG/CR1/CHIT1/CD53/CD33/CD14/C5AR1/C3AR1	53
BP	GO:0002822	regulation of adaptive immune response based on somatic recombination of immune receptors built from immunoglobulin superfamily domains	27/665	145/18670	1.40965e-12	5.37366e-11	4.27568e-11	CCR2/CLEC4G/NLRP3/HAVCR2/SASH3/FOXP3/LILRB1/TNFSF13B/WAS/SLC11A1/CCL19/PTPRC/MEF2C/LTA/IL7R/FCGR2B/FCER1G/CR1/CD80/CD28/CD4/CD1E/CD1D/CD1C/CD1B/CD1A/BTK	27
BP	GO:1903706	regulation of hemopoiesis	51/665	475/18670	2.08328e-12	7.86869e-11	6.26091e-11	CCR2/ZNF683/NFAM1/PIK3R6/FCRL3/NLRP3/DCSTAMP/SLAMF8/SASH3/FOXP3/LILRB3/LILRB4/FGL2/LILRB1/MYL9/LILRB2/TESPA1/RASSF2/NR4A3/ZBTB16/TYROBP/THBS1/SPI1/CCL19/CCL3/PTPRC/PRKCB/MEF2C/LAG3/IRF4/IL7R/IL2RA/HLA-DOA/NCKAP1L/HCLS1/FCGR2B/FBN1/EVI2B/CTLA4/CSF3R/CR1/CCR1/CD86/CD80/CD28/CD27/CD4/CD2/C1QC/BTK/AXL	51
BP	GO:0046631	alpha-beta T cell activation	26/665	138/18670	2.77066e-12	1.03698e-10	8.25099e-11	CCR2/ZNF683/SLAMF6/NLRP3/RASAL3/SASH3/FOXP3/CLEC4A/PLA2G2D/CD300A/LILRB1/EBI3/ZBTB16/SPN/CCL19/PTPRC/LY9/ITK/IRF4/NCKAP1L/GPR183/DOCK2/TNFSF8/CD86/CD80/CD28	26
BP	GO:0045580	regulation of T cell differentiation	26/665	139/18670	3.2957e-12	1.22238e-10	9.72614e-11	CCR2/ZNF683/PIK3R6/NLRP3/SASH3/FOXP3/LILRB4/FGL2/LILRB2/TESPA1/ZBTB16/CCL19/PTPRC/LAG3/IRF4/IL7R/IL2RA/HLA-DOA/NCKAP1L/CTLA4/CR1/CD86/CD80/CD28/CD27/CD2	26
BP	GO:0002703	regulation of leukocyte mediated immunity	31/665	201/18670	5.64723e-12	2.07586e-10	1.65171e-10	CCR2/CLEC4G/PIK3R6/SLAMF6/NLRP3/HAVCR2/PRAM1/SASH3/FOXP3/CD300A/LILRB1/CD84/WAS/PTPRC/SH2D1A/LTA/LAG3/ITGB2/ITGAM/IL7R/FGR/FCGR2B/FCER1G/CR1/CD28/CD1E/CD1D/CD1C/CD1B/CD1A/BTK	31
BP	GO:0002283	neutrophil activation involved in immune response	51/665	488/18670	5.77644e-12	2.10457e-10	1.67455e-10	SIGLEC14/CLEC12A/NFAM1/OSCAR/PRAM1/CRISPLD2/ATP8B4/ARHGAP9/GPR84/ADA2/SIGLEC9/CLEC5A/CD93/CD300A/LILRA2/LILRB3/FGL2/SIRPB1/LILRB2/GMFG/TYROBP/SLC11A1/SELL/PTPRC/PECAM1/MNDA/MMP9/LAIR1/ITGB2/ITGAX/ITGAM/ITGAL/HK3/NCKAP1L/FPR2/FPR1/FGR/FCN1/FCGR2A/FCER1G/ELANE/DOCK2/CYBB/CTSG/CR1/CHIT1/CD53/CD33/CD14/C5AR1/C3AR1	51
BP	GO:0043312	neutrophil degranulation	50/665	485/18670	1.54943e-11	5.59561e-10	4.45228e-10	SIGLEC14/CLEC12A/NFAM1/OSCAR/PRAM1/CRISPLD2/ATP8B4/ARHGAP9/GPR84/ADA2/SIGLEC9/CLEC5A/CD93/CD300A/LILRB3/FGL2/SIRPB1/LILRB2/GMFG/TYROBP/SLC11A1/SELL/PTPRC/PECAM1/MNDA/MMP9/LAIR1/ITGB2/ITGAX/ITGAM/ITGAL/HK3/NCKAP1L/FPR2/FPR1/FGR/FCN1/FCGR2A/FCER1G/ELANE/DOCK2/CYBB/CTSG/CR1/CHIT1/CD53/CD33/CD14/C5AR1/C3AR1	50
BP	GO:0019932	second-messenger-mediated signaling	47/665	439/18670	1.74672e-11	6.25325e-10	4.97554e-10	CCR2/ADGRD1/P2RY12/JPH2/TMEM100/GNG2/RCAN2/GPR65/VIP/THBS1/SLC8A1/SELP/CXCL11/CCL4/CCL3/RYR2/RGS2/PTPRC/PTH1R/PTGFR/PTGER1/PLN/PDE3A/PDE2A/NPR1/CXCL9/ITPR1/CXCL10/IGF1/FPR2/FPR1/ADGRE1/CX3CR1/CMKLR1/CCR8/CCR5/CCR4/CCR1/CD22/CD4/CASQ2/CASQ1/BTK/ATP1A2/ANK2/ADCYAP1R1/ADCYAP1	47
BP	GO:0002446	neutrophil mediated immunity	50/665	499/18670	4.34358e-11	1.5416e-09	1.22661e-09	SIGLEC14/CLEC12A/NFAM1/OSCAR/PRAM1/CRISPLD2/ATP8B4/ARHGAP9/GPR84/ADA2/SIGLEC9/CLEC5A/CD93/CD300A/LILRB3/FGL2/SIRPB1/LILRB2/GMFG/TYROBP/SLC11A1/SELL/PTPRC/PECAM1/MNDA/MMP9/LAIR1/ITGB2/ITGAX/ITGAM/ITGAL/HK3/NCKAP1L/FPR2/FPR1/FGR/FCN1/FCGR2A/FCER1G/ELANE/DOCK2/CYBB/CTSG/CR1/CHIT1/CD53/CD33/CD14/C5AR1/C3AR1	50
BP	GO:0002285	lymphocyte activation involved in immune response	28/665	181/18670	5.6148e-11	1.95798e-09	1.55791e-09	ZNF683/GAPT/SLAMF6/NLRP3/HAVCR2/DOCK10/FOXP3/CLEC4E/FGL2/LILRB1/ITM2A/SPN/SLC11A1/CCL19/PTPRC/CD180/LY9/LCP1/ITGAL/IRF4/FCGR2B/FCER1G/GPR183/CD86/CD80/CD28/CD19/CD1C	28
BP	GO:0048247	lymphocyte chemotaxis	17/665	64/18670	5.64695e-11	1.95798e-09	1.55791e-09	CCR2/CXCL13/CXCL11/CCL23/CCL22/CCL21/CCL19/CCL18/CCL13/CCL11/CCL8/CCL7/CCL5/CCL4/CCL3/CXCL10/GPR183	17
BP	GO:0050868	negative regulation of T cell activation	22/665	112/18670	5.65945e-11	1.95798e-09	1.55791e-09	CLEC4G/TIGIT/HAVCR2/PDCD1LG2/TNFAIP8L2/LAX1/FOXP3/PLA2G2D/VSIG4/CD300A/FGL2/LILRB1/LILRB2/RIPOR2/SPN/LAG3/IL2RA/LRRC32/FCGR2B/CTLA4/CD86/CD80	22
BP	GO:0072678	T cell migration	17/665	65/18670	7.39676e-11	2.53771e-09	2.01919e-09	CCR2/DOCK8/MYO1G/CXCL13/RIPOR2/SPN/CXCL11/CCL21/CCL5/CCL3/ITGA4/CXCL10/S1PR1/GPR183/APOD/AIRE/AIF1	17
BP	GO:0002706	regulation of lymphocyte mediated immunity	25/665	149/18670	1.01382e-10	3.44951e-09	2.74469e-09	CCR2/CLEC4G/PIK3R6/SLAMF6/NLRP3/HAVCR2/SASH3/FOXP3/LILRB1/WAS/PTPRC/SH2D1A/LTA/LAG3/IL7R/FCGR2B/FCER1G/CR1/CD28/CD1E/CD1D/CD1C/CD1B/CD1A/BTK	25
BP	GO:1903555	regulation of tumor necrosis factor superfamily cytokine production	26/665	163/18670	1.36692e-10	4.61279e-09	3.67028e-09	CCR2/LILRA5/HAVCR2/SASH3/FOXP3/CLEC4A/LY96/LILRA4/LILRA2/LILRB1/TYROBP/THBS1/SPN/SLAMF1/CCL19/CCL3/PTPRC/IGF1/FCER1G/CYBB/CX3CR1/CD33/CD86/CD14/CD2/AXL	26
BP	GO:0006816	calcium ion transport	45/665	434/18670	1.38179e-10	4.62507e-09	3.68005e-09	LILRA5/FCRL3/P2RY12/CDH23/JPH2/LILRA2/LILRB1/CYSLTR1/LILRB2/CACNA1H/CD84/SLN/SLC8A1/CXCL11/CCL21/CCL19/CCL8/CCL5/CCL4/CCL3/RYR2/RGS4/PTPRC/PRKCB/PLN/PLCB2/PDE2A/MYLK/CXCL9/ITPR1/CXCL10/IL16/HTR2A/GPM6A/FGF14/CCR5/CCR1/CD33/CD19/CD4/CASQ2/CASQ1/ATP1A2/ANK2/ADCYAP1R1	45
BP	GO:0070374	positive regulation of ERK1 and ERK2 cascade	30/665	215/18670	1.59771e-10	5.30465e-09	4.22077e-09	SCIMP/GLIPR2/HAVCR2/MARCO/TEK/SLAMF1/CCL23/CCL22/CCL21/CCL19/CCL18/CCL13/CCL11/CCL8/CCL7/CCL5/CCL4/CCL3/PTPRC/KIT/HTR2A/FPR2/FLT3/FGF10/GPR183/CSF1R/CCR1/CD4/C5AR1/ADCYAP1	30
BP	GO:1903038	negative regulation of leukocyte cell-cell adhesion	23/665	129/18670	1.61784e-10	5.32852e-09	4.23976e-09	CLEC4G/TIGIT/HAVCR2/PDCD1LG2/TNFAIP8L2/LAX1/FOXP3/PLA2G2D/VSIG4/CD300A/FGL2/LILRB1/LILRB2/RIPOR2/SPN/CCL21/LAG3/IL2RA/LRRC32/FCGR2B/CTLA4/CD86/CD80	23
BP	GO:0071706	tumor necrosis factor superfamily cytokine production	26/665	168/18670	2.70923e-10	8.85229e-09	7.04354e-09	CCR2/LILRA5/HAVCR2/SASH3/FOXP3/CLEC4A/LY96/LILRA4/LILRA2/LILRB1/TYROBP/THBS1/SPN/SLAMF1/CCL19/CCL3/PTPRC/IGF1/FCER1G/CYBB/CX3CR1/CD33/CD86/CD14/CD2/AXL	26
BP	GO:1902107	positive regulation of leukocyte differentiation	24/665	144/18670	2.77043e-10	8.98099e-09	7.14594e-09	PIK3R6/NLRP3/DCSTAMP/SASH3/FOXP3/LILRB4/LILRB2/TESPA1/ZBTB16/TYROBP/CCL19/PTPRC/IL7R/IL2RA/NCKAP1L/HCLS1/EVI2B/CCR1/CD86/CD80/CD27/CD4/BTK/AXL	24
BP	GO:0072677	eosinophil migration	11/665	25/18670	3.05064e-10	9.81209e-09	7.80722e-09	CD300A/SCG2/CCL23/CCL22/CCL13/CCL11/CCL8/CCL7/CCL5/CCL4/CCL3	11
BP	GO:0003012	muscle system process	46/665	465/18670	4.08359e-10	1.30327e-08	1.03698e-08	PI16/HSPB6/MYOCD/RCSD1/GRIP2/LMOD1/KCNE4/SYNM/SORBS1/MYL9/MYOT/CACNA1H/NR4A3/TMOD1/TACR1/SSTR2/SLN/SLC8A1/SGCA/SCN7A/RYR2/RGS4/RGS2/PLN/FXYD1/PPP1R12B/MYOC/MYLK/MYH11/MEF2C/KIT/KCNMA1/KCNJ8/KCNA5/IGF1/HTR2A/DES/CNN1/CASQ2/CASQ1/ATP1A2/ANK2/AIF1/ACTG2/ACTC1/ACTA2	46
BP	GO:0032680	regulation of tumor necrosis factor production	25/665	160/18670	4.85847e-10	1.53864e-08	1.22426e-08	CCR2/LILRA5/HAVCR2/SASH3/FOXP3/CLEC4A/LY96/LILRA4/LILRA2/LILRB1/TYROBP/THBS1/SPN/SLAMF1/CCL19/CCL3/PTPRC/IGF1/FCER1G/CYBB/CX3CR1/CD33/CD14/CD2/AXL	25
BP	GO:0002237	response to molecule of bacterial origin	38/665	343/18670	5.98531e-10	1.88103e-08	1.49669e-08	SSC5D/NLRP3/HAVCR2/PDCD1LG2/STAP1/LY96/LILRA2/LILRB1/CXCL13/LILRB2/SLC11A1/SELP/CXCL11/CCL5/CCL3/PTGFR/PTGER1/MRC1/CXCL9/MEF2C/CD180/LTA/CXCL10/IL12RB2/IL10RA/FGF10/FCGR2B/ELANE/CX3CR1/CTSG/CSF2RB/CCR5/CD86/CD80/CD14/C5AR1/C4B/AXL	38
BP	GO:0032640	tumor necrosis factor production	25/665	163/18670	7.2647e-10	2.26582e-08	1.80285e-08	CCR2/LILRA5/HAVCR2/SASH3/FOXP3/CLEC4A/LY96/LILRA4/LILRA2/LILRB1/TYROBP/THBS1/SPN/SLAMF1/CCL19/CCL3/PTPRC/IGF1/FCER1G/CYBB/CX3CR1/CD33/CD14/CD2/AXL	25
BP	GO:0048245	eosinophil chemotaxis	10/665	21/18670	7.60267e-10	2.3534e-08	1.87254e-08	SCG2/CCL23/CCL22/CCL13/CCL11/CCL8/CCL7/CCL5/CCL4/CCL3	10
BP	GO:0042100	B cell proliferation	19/665	95/18670	8.397e-10	2.56077e-08	2.03754e-08	GAPT/FCRL3/SASH3/CD300A/TNFSF13B/TYROBP/TNFRSF4/PTPRC/MNDA/MEF2C/CD180/IL7R/NCKAP1L/FCGR2B/GPR183/CTLA4/CD22/CD19/BTK	19
BP	GO:0042116	macrophage activation	19/665	95/18670	8.397e-10	2.56077e-08	2.03754e-08	HAVCR2/SUCNR1/TLR8/TLR7/STAP1/CD93/VSIG4/TYROBP/THBS1/SLC11A1/CCL3/PTPRC/ITGB2/ITGAM/FPR2/FCGR2B/C5AR1/C1QA/AIF1	19
BP	GO:0002286	T cell activation involved in immune response	20/665	106/18670	8.96225e-10	2.71306e-08	2.15871e-08	SLAMF6/NLRP3/HAVCR2/FOXP3/CLEC4E/FGL2/LILRB1/SPN/SLC11A1/CCL19/LY9/LCP1/ITGAL/IRF4/FCGR2B/FCER1G/GPR183/CD86/CD80/CD1C	20
BP	GO:0019722	calcium-mediated signaling	29/665	218/18670	1.01478e-09	3.04953e-08	2.42643e-08	CCR2/P2RY12/JPH2/TMEM100/RCAN2/SLC8A1/SELP/CCL4/CCL3/RYR2/PTPRC/PTGFR/PLN/ITPR1/IGF1/FPR2/CX3CR1/CMKLR1/CCR8/CCR5/CCR4/CCR1/CD22/CD4/CASQ2/CASQ1/BTK/ATP1A2/ANK2	29
BP	GO:0001909	leukocyte mediated cytotoxicity	20/665	107/18670	1.06606e-09	3.18043e-08	2.53058e-08	PIK3R6/SLAMF6/HAVCR2/SLAMF7/STAP1/LILRB1/TYROBP/PTPRC/SH2D1A/LAG3/ITGAM/IL7R/FCGR2B/ELANE/CTSG/CD1E/CD1D/CD1C/CD1B/CD1A	20
BP	GO:0070838	divalent metal ion transport	46/665	483/18670	1.40053e-09	4.14819e-08	3.30061e-08	LILRA5/FCRL3/P2RY12/CDH23/JPH2/LILRA2/LILRB1/CYSLTR1/LILRB2/CACNA1H/CD84/SLN/SLC11A1/SLC8A1/CXCL11/CCL21/CCL19/CCL8/CCL5/CCL4/CCL3/RYR2/RGS4/PTPRC/PRKCB/PLN/PLCB2/PDE2A/MYLK/CXCL9/ITPR1/CXCL10/IL16/HTR2A/GPM6A/FGF14/CCR5/CCR1/CD33/CD19/CD4/CASQ2/CASQ1/ATP1A2/ANK2/ADCYAP1R1	46
BP	GO:0001910	regulation of leukocyte mediated cytotoxicity	17/665	78/18670	1.61232e-09	4.74136e-08	3.77258e-08	PIK3R6/SLAMF6/HAVCR2/STAP1/LILRB1/TYROBP/PTPRC/SH2D1A/LAG3/ITGAM/IL7R/FCGR2B/CD1E/CD1D/CD1C/CD1B/CD1A	17
BP	GO:0001818	negative regulation of cytokine production	34/665	296/18670	1.90605e-09	5.5654e-08	4.42825e-08	LILRA5/SSC5D/TIGIT/NLRP3/HAVCR2/PDCD1LG2/TLR8/FOXP3/CLEC4A/LILRA4/VSIG4/LILRB1/CD84/TYROBP/TNFRSF4/THBS1/SLC11A1/SLAMF1/PTPRC/SRGN/LAG3/IGF1/HGF/NCKAP1L/LRRC32/FCGR2B/ELANE/CX3CR1/CMKLR1/CD33/BTK/AXL/APOD/ABCD2	34
BP	GO:0072511	divalent inorganic cation transport	46/665	489/18670	2.07857e-09	6.01308e-08	4.78445e-08	LILRA5/FCRL3/P2RY12/CDH23/JPH2/LILRA2/LILRB1/CYSLTR1/LILRB2/CACNA1H/CD84/SLN/SLC11A1/SLC8A1/CXCL11/CCL21/CCL19/CCL8/CCL5/CCL4/CCL3/RYR2/RGS4/PTPRC/PRKCB/PLN/PLCB2/PDE2A/MYLK/CXCL9/ITPR1/CXCL10/IL16/HTR2A/GPM6A/FGF14/CCR5/CCR1/CD33/CD19/CD4/CASQ2/CASQ1/ATP1A2/ANK2/ADCYAP1R1	46
BP	GO:0002824	positive regulation of adaptive immune response based on somatic recombination of immune receptors built from immunoglobulin superfamily domains	19/665	100/18670	2.08859e-09	6.01308e-08	4.78445e-08	CCR2/NLRP3/SASH3/FOXP3/TNFSF13B/SLC11A1/CCL19/PTPRC/LTA/FCER1G/CD80/CD28/CD4/CD1E/CD1D/CD1C/CD1B/CD1A/BTK	19
BP	GO:0051924	regulation of calcium ion transport	31/665	254/18670	2.29413e-09	6.55897e-08	5.2188e-08	LILRA5/FCRL3/P2RY12/JPH2/LILRA2/LILRB1/LILRB2/CD84/SLN/SLC8A1/CXCL11/CCL5/CCL4/CCL3/RYR2/RGS4/PLN/MYLK/CXCL9/CXCL10/IL16/FGF14/CCR1/CD33/CD19/CD4/CASQ2/CASQ1/ATP1A2/ANK2/ADCYAP1R1	31
BP	GO:0006936	muscle contraction	38/665	360/18670	2.35959e-09	6.6996e-08	5.3307e-08	HSPB6/MYOCD/RCSD1/GRIP2/LMOD1/KCNE4/SYNM/SORBS1/MYL9/MYOT/CACNA1H/TMOD1/TACR1/SSTR2/SLC8A1/SGCA/SCN7A/RYR2/RGS2/PLN/FXYD1/PPP1R12B/MYLK/MYH11/KIT/KCNMA1/KCNJ8/KCNA5/HTR2A/DES/CNN1/CASQ2/CASQ1/ATP1A2/ANK2/ACTG2/ACTC1/ACTA2	38
BP	GO:0030888	regulation of B cell proliferation	15/665	61/18670	2.48228e-09	6.99969e-08	5.56947e-08	FCRL3/SASH3/CD300A/TNFSF13B/TYROBP/TNFRSF4/PTPRC/MNDA/MEF2C/NCKAP1L/FCGR2B/GPR183/CTLA4/CD22/BTK	15
BP	GO:0006968	cellular defense response	14/665	53/18670	3.06937e-09	8.59632e-08	6.83987e-08	CCR2/LY96/CLEC5A/CD300C/LILRB2/TYROBP/SPN/MNDA/CXCL9/SH2D1A/ITK/CX3CR1/CCR5/C5AR1	14
BP	GO:2000403	positive regulation of lymphocyte migration	12/665	37/18670	3.09166e-09	8.60023e-08	6.84298e-08	CCR2/DOCK8/CXCL13/SPN/CCL21/CCL7/CCL5/CCL4/CCL3/ITGA4/CXCL10/AIF1	12
BP	GO:0002699	positive regulation of immune effector process	28/665	216/18670	3.55814e-09	9.83144e-08	7.82262e-08	CCR2/SLAMF6/NLRP3/SASH3/FOXP3/CD300A/LILRB1/CD84/NR4A3/TNFRSF4/CCL19/PTPRC/SH2D1A/LTA/LAG3/ITGB2/ITGAM/FGR/FCER1G/CD86/CD80/CD28/CD1E/CD1D/CD1C/CD1B/CD1A/BTK	28
BP	GO:0007162	negative regulation of cell adhesion	33/665	289/18670	3.83806e-09	1.05342e-07	8.38179e-08	CLEC4G/TIGIT/HAVCR2/PDCD1LG2/TNFAIP8L2/JAM2/LAX1/FOXP3/ADAMDEC1/PLA2G2D/VSIG4/CD300A/FAM107A/FGL2/LILRB1/LILRB2/PLXNC1/RIPOR2/THBS1/SPN/CCL21/PTPRC/MYOC/MMP12/LAG3/IL2RA/LRRC32/FCGR2B/CYP1B1/CTLA4/CD86/CD80/APOD	33
BP	GO:2000401	regulation of lymphocyte migration	15/665	63/18670	4.02278e-09	1.09681e-07	8.727e-08	CCR2/DOCK8/CXCL13/RIPOR2/SPN/CCL21/CCL7/CCL5/CCL4/CCL3/ITGA4/CXCL10/APOD/AIRE/AIF1	15
BP	GO:0030198	extracellular matrix organization	38/665	368/18670	4.35226e-09	1.17883e-07	9.37967e-08	CCDC80/CRISPLD2/SCUBE1/HPSE2/NTN4/JAM2/GREM1/ABI3BP/FBLN5/SPOCK2/ITGA8/MFAP5/COL14A1/TPSAB1/TNXB/THBS1/PECAM1/MYH11/MMP19/MMP12/MMP9/LCP1/LAMA2/ITGB3/ITGB2/ITGAX/ITGAM/ITGAL/ITGA4/HAS1/FBN1/ELN/ELANE/DPT/CYP1B1/CTSG/CMA1/A2M	38
BP	GO:0071675	regulation of mononuclear cell migration	13/665	46/18670	4.55171e-09	1.2248e-07	9.74539e-08	CCR2/SLAMF8/GREM1/PLA2G7/THBS1/CCL5/CXCL10/FPR2/CMKLR1/CCR1/C5AR1/C3AR1/AIF1	13
BP	GO:0045621	positive regulation of lymphocyte differentiation	18/665	94/18670	4.86235e-09	1.29989e-07	1.03429e-07	PIK3R6/NLRP3/SASH3/FOXP3/LILRB4/LILRB2/TESPA1/ZBTB16/CCL19/PTPRC/IL7R/IL2RA/NCKAP1L/CD86/CD80/CD27/BTK/AXL	18
BP	GO:0002821	positive regulation of adaptive immune response	19/665	105/18670	4.90206e-09	1.30205e-07	1.03601e-07	CCR2/NLRP3/SASH3/FOXP3/TNFSF13B/SLC11A1/CCL19/PTPRC/LTA/FCER1G/CD80/CD28/CD4/CD1E/CD1D/CD1C/CD1B/CD1A/BTK	19
BP	GO:0045088	regulation of innate immune response	43/665	452/18670	5.05366e-09	1.33371e-07	1.0612e-07	PYHIN1/PIK3R6/CD300LF/GBP5/FCRL3/SLAMF6/HAVCR2/TLR10/COLEC12/SLAMF8/TLR8/TLR7/CLEC4A/CD209/CLEC4E/LY96/LILRA4/RFTN1/VSIG4/CD300A/LILRA2/LILRB1/CLEC10A/MARCO/CCL5/MNDA/MMP12/SH2D1A/LAG3/ITGB2/ITGAM/IRF4/FPR2/FGR/FCN1/FCGR2B/FCER1G/CR1/CD14/CD1D/SERPING1/BTK/A2M	43
BP	GO:0002456	T cell mediated immunity	19/665	106/18670	5.7769e-09	1.51487e-07	1.20534e-07	CCR2/CLEC4G/NLRP3/MYO1G/SASH3/FOXP3/RFTN1/LILRB1/WAS/SLC11A1/PTPRC/IL7R/FCGR2B/CD1E/CD1D/CD1C/CD1B/CD1A/AIRE	19
BP	GO:0043062	extracellular structure organization	41/665	422/18670	6.32729e-09	1.6487e-07	1.31183e-07	GPIHBP1/CCDC80/CRISPLD2/SCUBE1/HPSE2/NTN4/JAM2/GREM1/ABI3BP/FBLN5/SPOCK2/ITGA8/MFAP5/PLA2G7/COL14A1/TPSAB1/TNXB/THBS1/PECAM1/MYH11/MMP19/MMP12/MMP9/LCP1/LAMA2/ITGB3/ITGB2/ITGAX/ITGAM/ITGAL/ITGA4/HAS1/FBN1/ELN/ELANE/DPT/CYP1B1/CTSG/CMA1/APOC1/A2M	41
BP	GO:0010959	regulation of metal ion transport	39/665	394/18670	8.91078e-09	2.30728e-07	1.83584e-07	LILRA5/FCRL3/P2RY12/JPH2/KCNE4/LILRA2/LILRB1/LILRB2/CD84/VIP/SLN/SLC8A1/CXCL11/CCL5/CCL4/CCL3/RYR2/RGS4/PLN/FXYD1/MYLK/CXCL9/KCNMB1/KCNA5/CXCL10/IL16/HTR2A/FHL1/FGF14/CCR1/CD33/CD19/CD4/CASQ2/CASQ1/ATP1A2/ANK2/ADCYAP1R1/ADCYAP1	39
BP	GO:0032496	response to lipopolysaccharide	35/665	330/18670	9.00458e-09	2.31699e-07	1.84357e-07	NLRP3/HAVCR2/PDCD1LG2/STAP1/LY96/LILRA2/LILRB1/CXCL13/LILRB2/SLC11A1/SELP/CXCL11/CCL5/CCL3/PTGFR/PTGER1/MRC1/CXCL9/MEF2C/CD180/LTA/CXCL10/IL12RB2/IL10RA/FGF10/ELANE/CX3CR1/CTSG/CSF2RB/CCR5/CD86/CD80/CD14/C5AR1/AXL	35
BP	GO:0031341	regulation of cell killing	18/665	98/18670	9.72187e-09	2.48602e-07	1.97806e-07	PIK3R6/SLAMF6/HAVCR2/STAP1/LILRB1/TYROBP/PTPRC/SH2D1A/LAG3/ITGAM/IL7R/CFH/FCGR2B/CD1E/CD1D/CD1C/CD1B/CD1A	18
BP	GO:0042108	positive regulation of cytokine biosynthetic process	15/665	67/18670	9.97887e-09	2.53599e-07	2.01782e-07	CCR2/TLR8/TLR7/EBI3/TYROBP/THBS1/SPN/PTPRC/IRF4/ELANE/CYBB/CD86/CD80/CD28/CD4	15
BP	GO:0002577	regulation of antigen processing and presentation	9/665	20/18670	1.03316e-08	2.60951e-07	2.07632e-07	FGL2/LILRB2/WAS/THBS1/SLC11A1/CCL21/CCL19/HLA-DOA/FCGR2B	9
BP	GO:1903557	positive regulation of tumor necrosis factor superfamily cytokine production	17/665	88/18670	1.13071e-08	2.8385e-07	2.25852e-07	CCR2/LILRA5/HAVCR2/SASH3/LY96/LILRA2/TYROBP/THBS1/SPN/CCL19/CCL3/PTPRC/FCER1G/CYBB/CD86/CD14/CD2	17
BP	GO:0042089	cytokine biosynthetic process	20/665	123/18670	1.31751e-08	3.28738e-07	2.61568e-07	CCR2/TLR8/TLR7/FOXP3/LILRB1/EBI3/TYROBP/THBS1/SPN/PTPRC/LAG3/IRF4/ELANE/CYBB/CX3CR1/CMA1/CD86/CD80/CD28/CD4	20
BP	GO:0042130	negative regulation of T cell proliferation	14/665	59/18670	1.39333e-08	3.45562e-07	2.74955e-07	CLEC4G/HAVCR2/PDCD1LG2/FOXP3/PLA2G2D/VSIG4/LILRB1/LILRB2/SPN/IL2RA/LRRC32/CTLA4/CD86/CD80	14
BP	GO:0042107	cytokine metabolic process	20/665	124/18670	1.51935e-08	3.72331e-07	2.96254e-07	CCR2/TLR8/TLR7/FOXP3/LILRB1/EBI3/TYROBP/THBS1/SPN/PTPRC/LAG3/IRF4/ELANE/CYBB/CX3CR1/CMA1/CD86/CD80/CD28/CD4	20
BP	GO:0051209	release of sequestered calcium ion into cytosol	20/665	124/18670	1.51935e-08	3.72331e-07	2.96254e-07	JPH2/SLC8A1/CXCL11/CCL21/CCL19/CCL3/RYR2/PTPRC/PLN/PLCB2/CXCL9/ITPR1/CXCL10/HTR2A/CCR5/CD19/CASQ2/CASQ1/ATP1A2/ANK2	20
BP	GO:0032609	interferon-gamma production	19/665	113/18670	1.72631e-08	4.20545e-07	3.34617e-07	CCR2/SLAMF6/HAVCR2/PDCD1LG2/SASH3/TLR8/TLR7/FOXP3/LILRB1/EBI3/SPN/SLC11A1/LTA/ITK/IL12RB2/HLA-DPB1/CD14/CD2/AXL	19
BP	GO:0002709	regulation of T cell mediated immunity	15/665	70/18670	1.88564e-08	4.56658e-07	3.63351e-07	CCR2/CLEC4G/NLRP3/SASH3/FOXP3/LILRB1/WAS/PTPRC/IL7R/FCGR2B/CD1E/CD1D/CD1C/CD1B/CD1A	15
BP	GO:0042035	regulation of cytokine biosynthetic process	19/665	114/18670	2.00372e-08	4.81426e-07	3.83058e-07	CCR2/TLR8/TLR7/FOXP3/LILRB1/EBI3/TYROBP/THBS1/SPN/PTPRC/LAG3/IRF4/ELANE/CYBB/CX3CR1/CD86/CD80/CD28/CD4	19
BP	GO:0051283	negative regulation of sequestering of calcium ion	20/665	126/18670	2.0113e-08	4.81426e-07	3.83058e-07	JPH2/SLC8A1/CXCL11/CCL21/CCL19/CCL3/RYR2/PTPRC/PLN/PLCB2/CXCL9/ITPR1/CXCL10/HTR2A/CCR5/CD19/CASQ2/CASQ1/ATP1A2/ANK2	20
BP	GO:0051282	regulation of sequestering of calcium ion	20/665	128/18670	2.64679e-08	6.29876e-07	5.01176e-07	JPH2/SLC8A1/CXCL11/CCL21/CCL19/CCL3/RYR2/PTPRC/PLN/PLCB2/CXCL9/ITPR1/CXCL10/HTR2A/CCR5/CD19/CASQ2/CASQ1/ATP1A2/ANK2	20
BP	GO:0046634	regulation of alpha-beta T cell activation	17/665	93/18670	2.69441e-08	6.37523e-07	5.0726e-07	CCR2/ZNF683/NLRP3/RASAL3/SASH3/FOXP3/CD300A/LILRB1/EBI3/ZBTB16/CCL19/PTPRC/IRF4/NCKAP1L/CD86/CD80/CD28	17
BP	GO:0032623	interleukin-2 production	14/665	62/18670	2.76008e-08	6.49327e-07	5.16653e-07	CCR2/HAVCR2/SASH3/FOXP3/VSIG4/SLC11A1/PTPRC/LAG3/IRF4/FCER1G/CD86/CD80/CD28/CD4	14
BP	GO:2000404	regulation of T cell migration	12/665	44/18670	2.79996e-08	6.54967e-07	5.21141e-07	CCR2/DOCK8/CXCL13/RIPOR2/SPN/CCL21/CCL5/ITGA4/CXCL10/APOD/AIRE/AIF1	12
BP	GO:0045582	positive regulation of T cell differentiation	16/665	83/18670	3.14722e-08	7.32041e-07	5.82466e-07	PIK3R6/NLRP3/SASH3/FOXP3/LILRB4/LILRB2/TESPA1/ZBTB16/CCL19/PTPRC/IL7R/IL2RA/NCKAP1L/CD86/CD80/CD27	16
BP	GO:0051208	sequestering of calcium ion	20/665	131/18670	3.95316e-08	9.14336e-07	7.27513e-07	JPH2/SLC8A1/CXCL11/CCL21/CCL19/CCL3/RYR2/PTPRC/PLN/PLCB2/CXCL9/ITPR1/CXCL10/HTR2A/CCR5/CD19/CASQ2/CASQ1/ATP1A2/ANK2	20
BP	GO:1903708	positive regulation of hemopoiesis	24/665	185/18670	4.59459e-08	1.05675e-06	8.40832e-07	PIK3R6/NLRP3/DCSTAMP/SASH3/FOXP3/LILRB4/LILRB2/TESPA1/ZBTB16/TYROBP/CCL19/PTPRC/IL7R/IL2RA/NCKAP1L/HCLS1/EVI2B/CCR1/CD86/CD80/CD27/CD4/BTK/AXL	24
BP	GO:0060402	calcium ion transport into cytosol	22/665	158/18670	4.63188e-08	1.05941e-06	8.42948e-07	JPH2/SLC8A1/CXCL11/CCL21/CCL19/CCL3/RYR2/PTPRC/PLN/PLCB2/CXCL9/ITPR1/CXCL10/HTR2A/CCR5/CD19/CD4/CASQ2/CASQ1/ATP1A2/ANK2/ADCYAP1R1	22
BP	GO:0002698	negative regulation of immune effector process	19/665	120/18670	4.72939e-08	1.07574e-06	8.55938e-07	CCR2/CLEC4G/FCRL3/HAVCR2/SLAMF8/FOXP3/VSIG4/CD300A/FGL2/LILRB1/CD84/PTPRC/IL7R/IL2RA/FCGR2B/CR1/CD22/SERPING1/A2M	19
BP	GO:0002468	dendritic cell antigen processing and presentation	7/665	12/18670	4.77765e-08	1.08075e-06	8.59922e-07	CLEC4A/FGL2/THBS1/SLC11A1/CCL21/CCL19/FCGR2B	7
BP	GO:0032760	positive regulation of tumor necrosis factor production	16/665	86/18670	5.3277e-08	1.19859e-06	9.53684e-07	CCR2/LILRA5/HAVCR2/SASH3/LY96/LILRA2/TYROBP/THBS1/SPN/CCL19/CCL3/PTPRC/FCER1G/CYBB/CD14/CD2	16
BP	GO:0002573	myeloid leukocyte differentiation	25/665	204/18670	7.54296e-08	1.68774e-06	1.34289e-06	GAB3/OSCAR/DCSTAMP/LILRB3/LILRB4/LILRB1/TSPAN2/RASSF2/TYROBP/SPI1/CCL19/CCL3/MMP9/MEF2C/KIT/IRF4/HCLS1/FCER1G/FBN1/EVI2B/GPR183/CSF1R/CCR1/CD4/C1QC	25
BP	GO:0001774	microglial cell activation	12/665	48/18670	8.11648e-08	1.79654e-06	1.42946e-06	TLR8/TLR7/STAP1/TYROBP/CCL3/PTPRC/ITGB2/ITGAM/FPR2/C5AR1/C1QA/AIF1	12
BP	GO:0002269	leukocyte activation involved in inflammatory response	12/665	48/18670	8.11648e-08	1.79654e-06	1.42946e-06	TLR8/TLR7/STAP1/TYROBP/CCL3/PTPRC/ITGB2/ITGAM/FPR2/C5AR1/C1QA/AIF1	12
BP	GO:0007200	phospholipase C-activating G protein-coupled receptor signaling pathway	17/665	100/18670	8.23561e-08	1.81315e-06	1.44268e-06	P2RY8/P2RY12/P2RY10/GPR65/VIP/TACR1/PTH1R/HTR2A/FPR3/FPR2/FPR1/S1PR1/CX3CR1/CMKLR1/CCKAR/C5AR1/C3AR1	17
BP	GO:0050777	negative regulation of immune response	21/665	150/18670	8.49329e-08	1.85994e-06	1.47991e-06	CCR2/CLEC4G/HAVCR2/SAMSN1/SLAMF8/FOXP3/VSIG4/CD300A/FGL2/LILRB1/CD84/PTPRC/MMP12/IL7R/IL2RA/FCGR2B/CTLA4/CR1/SERPING1/ADCYAP1/A2M	21
BP	GO:0032649	regulation of interferon-gamma production	17/665	101/18670	9.57936e-08	2.0757e-06	1.65158e-06	CCR2/SLAMF6/HAVCR2/PDCD1LG2/SASH3/TLR8/TLR7/FOXP3/LILRB1/EBI3/SLC11A1/LTA/IL12RB2/HLA-DPB1/CD14/CD2/AXL	17
BP	GO:0046632	alpha-beta T cell differentiation	17/665	101/18670	9.57936e-08	2.0757e-06	1.65158e-06	ZNF683/SLAMF6/NLRP3/SASH3/FOXP3/PLA2G2D/ZBTB16/SPN/CCL19/LY9/ITK/IRF4/NCKAP1L/GPR183/TNFSF8/CD86/CD80	17
BP	GO:0002430	complement receptor mediated signaling pathway	7/665	13/18670	1.0033e-07	2.16261e-06	1.72073e-06	FPR3/FPR2/FPR1/CR1/CMKLR1/C5AR1/C3AR1	7
BP	GO:0090025	regulation of monocyte chemotaxis	9/665	25/18670	1.07073e-07	2.29594e-06	1.82682e-06	CCR2/SLAMF8/GREM1/PLA2G7/CCL5/CXCL10/FPR2/CCR1/AIF1	9
BP	GO:0070372	regulation of ERK1 and ERK2 cascade	31/665	300/18670	1.1552e-07	2.45957e-06	1.95701e-06	SCIMP/GLIPR2/HAVCR2/DUSP26/MARCO/TEK/SLAMF1/CCL23/CCL22/CCL21/CCL19/CCL18/CCL13/CCL11/CCL8/CCL7/CCL5/CCL4/CCL3/PTPRC/KIT/HTR2A/FPR2/FLT3/FGF10/GPR183/CSF1R/CCR1/CD4/C5AR1/ADCYAP1	31
BP	GO:0071346	cellular response to interferon-gamma	23/665	180/18670	1.15899e-07	2.45957e-06	1.95701e-06	GBP5/WAS/CCL23/CCL22/CCL21/CCL19/CCL18/CCL13/CCL11/CCL8/CCL7/CCL5/CCL4/CCL3/NCAM1/MRC1/IRF4/HLA-DQB2/HLA-DQA1/HLA-DPB1/FCGR1B/FCGR1A/AIF1	23
BP	GO:0097553	calcium ion transmembrane import into cytosol	20/665	140/18670	1.22651e-07	2.58951e-06	2.06041e-06	JPH2/SLC8A1/CXCL11/CCL21/CCL19/CCL3/RYR2/PTPRC/PLN/PLCB2/CXCL9/ITPR1/CXCL10/HTR2A/CCR5/CD19/CASQ2/CASQ1/ATP1A2/ANK2	20
BP	GO:0070371	ERK1 and ERK2 cascade	32/665	317/18670	1.24084e-07	2.60639e-06	2.07384e-06	SCIMP/GLIPR2/HAVCR2/DUSP26/MARCO/TEK/SLAMF1/CCL23/CCL22/CCL21/CCL19/CCL18/CCL13/CCL11/CCL8/CCL7/CCL5/CCL4/CCL3/PTPRC/KIT/IGF1/HTR2A/FPR2/FLT3/FGF10/GPR183/CSF1R/CCR1/CD4/C5AR1/ADCYAP1	32
BP	GO:0022408	negative regulation of cell-cell adhesion	23/665	181/18670	1.28406e-07	2.68348e-06	2.13518e-06	CLEC4G/TIGIT/HAVCR2/PDCD1LG2/TNFAIP8L2/LAX1/FOXP3/PLA2G2D/VSIG4/CD300A/FGL2/LILRB1/LILRB2/RIPOR2/SPN/CCL21/LAG3/IL2RA/LRRC32/FCGR2B/CTLA4/CD86/CD80	23
BP	GO:0045076	regulation of interleukin-2 biosynthetic process	8/665	19/18670	1.32595e-07	2.75704e-06	2.1937e-06	FOXP3/PTPRC/LAG3/IRF4/CD86/CD80/CD28/CD4	8
BP	GO:0032633	interleukin-4 production	10/665	33/18670	1.35402e-07	2.80126e-06	2.22889e-06	CLECL1/NLRP3/HAVCR2/SASH3/FOXP3/ITK/IRF4/FCER1G/CD86/CD28	10
BP	GO:0050663	cytokine secretion	27/665	240/18670	1.36777e-07	2.81556e-06	2.24027e-06	LILRA5/SSC5D/CLECL1/GBP5/NLRP3/HAVCR2/TLR10/TLR8/FOXP3/CLEC4E/CLEC5A/LILRA2/LILRB1/TNFRSF4/CCL19/CCL3/SRGN/MMP12/LCP2/LRRC32/FGR/FCN1/FCGR2B/CSF1R/CD14/CD2/AIF1	27
BP	GO:0001906	cell killing	22/665	168/18670	1.40779e-07	2.88352e-06	2.29434e-06	PIK3R6/SLAMF6/HAVCR2/SLAMF7/STAP1/LILRB1/TYROBP/CCL13/PTPRC/SH2D1A/LAG3/ITGAM/IL7R/CFH/FCGR2B/ELANE/CTSG/CD1E/CD1D/CD1C/CD1B/CD1A	22
BP	GO:0019882	antigen processing and presentation	26/665	226/18670	1.49312e-07	3.04316e-06	2.42137e-06	CLEC4A/CD207/CD209/RFTN1/FGL2/LILRB2/WAS/THBS1/SLC11A1/CCL21/CCL19/LAG3/HLA-DQB2/HLA-DQA1/HLA-DPB1/HLA-DOA/FCGR2B/FCGR1B/FCGR1A/FCER1G/CYBB/CD1E/CD1D/CD1C/CD1B/CD1A	26
BP	GO:0071219	cellular response to molecule of bacterial origin	25/665	212/18670	1.60343e-07	3.25189e-06	2.58745e-06	NLRP3/HAVCR2/PDCD1LG2/STAP1/LY96/LILRA2/LILRB1/CXCL13/LILRB2/CXCL11/CCL5/CCL3/MRC1/CXCL9/MEF2C/CD180/CXCL10/FCGR2B/CX3CR1/CTSG/CCR5/CD86/CD80/CD14/AXL	25
BP	GO:0034341	response to interferon-gamma	24/665	199/18670	1.85725e-07	3.74818e-06	2.98233e-06	GBP5/WAS/SLC11A1/CCL23/CCL22/CCL21/CCL19/CCL18/CCL13/CCL11/CCL8/CCL7/CCL5/CCL4/CCL3/NCAM1/MRC1/IRF4/HLA-DQB2/HLA-DQA1/HLA-DPB1/FCGR1B/FCGR1A/AIF1	24
BP	GO:0060401	cytosolic calcium ion transport	22/665	171/18670	1.9302e-07	3.8764e-06	3.08435e-06	JPH2/SLC8A1/CXCL11/CCL21/CCL19/CCL3/RYR2/PTPRC/PLN/PLCB2/CXCL9/ITPR1/CXCL10/HTR2A/CCR5/CD19/CD4/CASQ2/CASQ1/ATP1A2/ANK2/ADCYAP1R1	22
BP	GO:2000106	regulation of leukocyte apoptotic process	15/665	83/18670	2.07026e-07	4.1375e-06	3.2921e-06	GIMAP8/DOCK8/LILRB1/NR4A3/CCL21/CCL19/CCL5/MEF2C/IL7R/HCLS1/FCER1G/CCR5/CD27/BTK/AXL	15
BP	GO:0032653	regulation of interleukin-10 production	12/665	52/18670	2.11013e-07	4.19682e-06	3.3393e-06	LILRA5/TIGIT/PDCD1LG2/SASH3/FOXP3/LILRB1/TYROBP/IRF4/HGF/FCGR2B/FCER1G/CD28	12
BP	GO:0046635	positive regulation of alpha-beta T cell activation	13/665	62/18670	2.19861e-07	4.35178e-06	3.4626e-06	CCR2/NLRP3/RASAL3/SASH3/FOXP3/EBI3/ZBTB16/CCL19/PTPRC/NCKAP1L/CD86/CD80/CD28	13
BP	GO:0036336	dendritic cell migration	9/665	27/18670	2.30414e-07	4.53883e-06	3.61143e-06	CCR2/DOCK8/SLAMF8/CCL21/CCL19/CCL5/GPR183/CCR5/CCR1	9
BP	GO:0002705	positive regulation of leukocyte mediated immunity	19/665	133/18670	2.52834e-07	4.95674e-06	3.94395e-06	SLAMF6/NLRP3/SASH3/FOXP3/PTPRC/SH2D1A/LTA/LAG3/ITGB2/ITGAM/FGR/FCER1G/CD28/CD1E/CD1D/CD1C/CD1B/CD1A/BTK	19
BP	GO:0071222	cellular response to lipopolysaccharide	24/665	205/18670	3.23946e-07	6.32078e-06	5.02928e-06	NLRP3/HAVCR2/PDCD1LG2/STAP1/LY96/LILRA2/LILRB1/CXCL13/LILRB2/CXCL11/CCL5/CCL3/MRC1/CXCL9/MEF2C/CD180/CXCL10/CX3CR1/CTSG/CCR5/CD86/CD80/CD14/AXL	24
BP	GO:0032663	regulation of interleukin-2 production	12/665	54/18670	3.28563e-07	6.38063e-06	5.0769e-06	CCR2/HAVCR2/SASH3/FOXP3/VSIG4/PTPRC/LAG3/IRF4/CD86/CD80/CD28/CD4	12
BP	GO:0150076	neuroinflammatory response	14/665	75/18670	3.46982e-07	6.70669e-06	5.33633e-06	TLR8/TLR7/STAP1/TYROBP/CCL3/PTPRC/MMP9/ITGB2/ITGAM/IGF1/FPR2/C5AR1/C1QA/AIF1	14
BP	GO:0071216	cellular response to biotic stimulus	26/665	236/18670	3.51671e-07	6.76556e-06	5.38318e-06	NLRP3/HAVCR2/PDCD1LG2/STAP1/LY96/LILRA2/LILRB1/CXCL13/LILRB2/CXCL11/CCL5/CCL3/MRC1/CXCL9/MEF2C/CD180/CXCL10/FCGR2B/CX3CR1/CTSG/CCR5/CD86/CD80/CD14/BTK/AXL	26
BP	GO:0051928	positive regulation of calcium ion transport	18/665	123/18670	3.6125e-07	6.91752e-06	5.50409e-06	LILRA5/JPH2/LILRA2/CXCL11/CCL5/CCL4/CCL3/RYR2/MYLK/CXCL9/CXCL10/FGF14/CCR1/CD19/CD4/CASQ1/ANK2/ADCYAP1R1	18
BP	GO:0032729	positive regulation of interferon-gamma production	13/665	65/18670	3.93883e-07	7.50748e-06	5.97351e-06	CCR2/SLAMF6/HAVCR2/SASH3/TLR8/TLR7/EBI3/SLC11A1/LTA/IL12RB2/HLA-DPB1/CD14/CD2	13
BP	GO:0032613	interleukin-10 production	12/665	55/18670	4.06774e-07	7.71746e-06	6.14058e-06	LILRA5/TIGIT/PDCD1LG2/SASH3/FOXP3/LILRB1/TYROBP/IRF4/HGF/FCGR2B/FCER1G/CD28	12
BP	GO:0001912	positive regulation of leukocyte mediated cytotoxicity	12/665	56/18670	5.01108e-07	9.46359e-06	7.52993e-06	SLAMF6/STAP1/TYROBP/PTPRC/SH2D1A/LAG3/ITGAM/CD1E/CD1D/CD1C/CD1B/CD1A	12
BP	GO:0050707	regulation of cytokine secretion	24/665	210/18670	5.05952e-07	9.51144e-06	7.568e-06	LILRA5/SSC5D/NLRP3/HAVCR2/TLR10/TLR8/FOXP3/CLEC4E/CLEC5A/LILRA2/LILRB1/TNFRSF4/CCL19/CCL3/SRGN/MMP12/LRRC32/FGR/FCN1/FCGR2B/CSF1R/CD14/CD2/AIF1	24
BP	GO:0042094	interleukin-2 biosynthetic process	8/665	22/18670	5.10163e-07	9.547e-06	7.5963e-06	FOXP3/PTPRC/LAG3/IRF4/CD86/CD80/CD28/CD4	8
BP	GO:0045058	T cell selection	11/665	47/18670	5.83172e-07	1.08149e-05	8.60517e-06	SLAMF6/FOXP3/SPN/PTPRC/LY9/IRF4/DOCK2/CD28/CD4/CD1D/AIRE	11
BP	GO:2000107	negative regulation of leukocyte apoptotic process	11/665	47/18670	5.83172e-07	1.08149e-05	8.60517e-06	DOCK8/LILRB1/CCL21/CCL19/CCL5/IL7R/HCLS1/FCER1G/CCR5/CD27/AXL	11
BP	GO:0032695	negative regulation of interleukin-12 production	7/665	16/18670	6.09042e-07	1.12441e-05	8.94661e-06	LILRA5/TIGIT/TLR8/LILRB1/THBS1/SLAMF1/CMKLR1	7
BP	GO:0002292	T cell differentiation involved in immune response	13/665	68/18670	6.82042e-07	1.25356e-05	9.97423e-06	SLAMF6/NLRP3/FOXP3/CLEC4E/FGL2/SPN/CCL19/LY9/IRF4/FCER1G/GPR183/CD86/CD80	13
BP	GO:0061900	glial cell activation	12/665	58/18670	7.49822e-07	1.37201e-05	1.09167e-05	TLR8/TLR7/STAP1/TYROBP/CCL3/PTPRC/ITGB2/ITGAM/FPR2/C5AR1/C1QA/AIF1	12
BP	GO:0032753	positive regulation of interleukin-4 production	8/665	23/18670	7.57897e-07	1.38065e-05	1.09854e-05	NLRP3/HAVCR2/SASH3/FOXP3/IRF4/FCER1G/CD86/CD28	8
BP	GO:1905521	regulation of macrophage migration	10/665	39/18670	7.66486e-07	1.39014e-05	1.1061e-05	P2RY12/SLAMF8/STAP1/THBS1/CCL5/CCL3/CX3CR1/CMKLR1/C5AR1/C3AR1	10
BP	GO:0002604	regulation of dendritic cell antigen processing and presentation	6/665	11/18670	7.91736e-07	1.42964e-05	1.13753e-05	FGL2/THBS1/SLC11A1/CCL21/CCL19/FCGR2B	6
BP	GO:0071887	leukocyte apoptotic process	16/665	104/18670	8.06588e-07	1.4501e-05	1.1538e-05	GIMAP8/DOCK8/LILRB1/NR4A3/CCL21/CCL19/CCL5/MEF2C/IL7R/IL2RA/HCLS1/FCER1G/CCR5/CD27/BTK/AXL	16
BP	GO:2000406	positive regulation of T cell migration	9/665	31/18670	8.72173e-07	1.56119e-05	1.2422e-05	CCR2/DOCK8/CXCL13/SPN/CCL21/CCL5/ITGA4/CXCL10/AIF1	9
BP	GO:0002704	negative regulation of leukocyte mediated immunity	11/665	49/18670	9.14316e-07	1.62329e-05	1.29161e-05	CCR2/CLEC4G/HAVCR2/FOXP3/CD300A/LILRB1/CD84/PTPRC/IL7R/FCGR2B/CR1	11
BP	GO:0030099	myeloid cell differentiation	36/665	416/18670	9.19276e-07	1.62329e-05	1.29161e-05	GAB3/OSCAR/RASGRP4/DCSTAMP/CLEC5A/LILRB3/LILRB4/LILRB1/MYL9/IKZF1/TSPAN2/RASSF2/NR4A3/ZBTB16/TYROBP/THBS1/SPI1/CCL19/CCL3/PRKCB/MMP9/MEF2C/KIT/IRF4/NCKAP1L/HCLS1/FLI1/FCER1G/FBN1/EVI2B/GPR183/CSF3R/CSF1R/CCR1/CD4/C1QC	36
BP	GO:0002708	positive regulation of lymphocyte mediated immunity	16/665	105/18670	9.20674e-07	1.62329e-05	1.29161e-05	SLAMF6/NLRP3/SASH3/FOXP3/PTPRC/SH2D1A/LTA/LAG3/FCER1G/CD28/CD1E/CD1D/CD1C/CD1B/CD1A/BTK	16
BP	GO:0045089	positive regulation of innate immune response	34/665	381/18670	9.2264e-07	1.62329e-05	1.29161e-05	PYHIN1/CD300LF/GBP5/FCRL3/SLAMF6/HAVCR2/TLR10/COLEC12/TLR8/TLR7/CLEC4A/CD209/CLEC4E/LY96/LILRA4/RFTN1/CD300A/LILRA2/CLEC10A/MARCO/CCL5/MNDA/MMP12/SH2D1A/LAG3/ITGB2/ITGAM/IRF4/FPR2/FCN1/FCER1G/CD14/CD1D/BTK	34
BP	GO:0050852	T cell receptor signaling pathway	23/665	202/18670	9.30926e-07	1.6309e-05	1.29767e-05	PRAM1/FOXP3/TRAC/TRAV8-4/TRAV19/TRAV29DV5/TRBV7-9/RFTN1/CD300A/LILRB4/TESPA1/THEMIS2/WAS/PTPRC/LCP2/ITK/HLA-DQB2/HLA-DQA1/HLA-DPB1/CTLA4/CD28/CD4/BTK	23
BP	GO:0002407	dendritic cell chemotaxis	8/665	24/18670	1.10147e-06	1.9215e-05	1.52889e-05	CCR2/SLAMF8/CCL21/CCL19/CCL5/GPR183/CCR5/CCR1	8
BP	GO:0043552	positive regulation of phosphatidylinositol 3-kinase activity	9/665	32/18670	1.17532e-06	2.04168e-05	1.62452e-05	P2RY12/TEK/CCL21/CCL19/KIT/FPR2/FLT3/FGR/CD19	9
BP	GO:0031348	negative regulation of defense response	25/665	239/18670	1.54605e-06	2.6744e-05	2.12795e-05	NLRP3/SIGLEC10/HAVCR2/TNFAIP8L2/SLAMF8/FOXP3/VSIG4/FGL2/LILRB1/TEK/PTPRC/PTGIS/MMP12/IL2RA/IGF1/HGF/FPR2/FCGR2B/ELANE/CR1/SERPING1/APOD/ABCD2/ADCYAP1/A2M	25
BP	GO:0001914	regulation of T cell mediated cytotoxicity	9/665	33/18670	1.56529e-06	2.69221e-05	2.14212e-05	LILRB1/PTPRC/IL7R/FCGR2B/CD1E/CD1D/CD1C/CD1B/CD1A	9
BP	GO:0050901	leukocyte tethering or rolling	8/665	25/18670	1.56942e-06	2.69221e-05	2.14212e-05	CCR2/SPN/SELP/SELL/CCL21/ITGA4/ELANE/CX3CR1	8
BP	GO:0090026	positive regulation of monocyte chemotaxis	7/665	18/18670	1.59178e-06	2.71923e-05	2.16362e-05	CCR2/PLA2G7/CCL5/CXCL10/FPR2/CCR1/AIF1	7
BP	GO:0007187	G protein-coupled receptor signaling pathway, coupled to cyclic nucleotide second messenger	26/665	256/18670	1.67555e-06	2.85051e-05	2.26807e-05	ADGRD1/P2RY12/GNG2/MARCO/GPR65/VIP/SSTR2/CXCL11/RGS2/RGS1/PTH1R/PTGFR/PTGER1/PLN/PDE2A/CXCL9/CXCL10/HTR2A/HRH2/GRIK3/FPR2/FPR1/ADGRE1/S1PR1/CCR1/ADCYAP1	26
BP	GO:0043367	CD4-positive, alpha-beta T cell differentiation	13/665	74/18670	1.87001e-06	3.16824e-05	2.52089e-05	SLAMF6/NLRP3/SASH3/FOXP3/PLA2G2D/SPN/CCL19/LY9/IRF4/NCKAP1L/GPR183/CD86/CD80	13
BP	GO:0070296	sarcoplasmic reticulum calcium ion transport	10/665	43/18670	2.03241e-06	3.42927e-05	2.72858e-05	SLN/SLC8A1/CCL3/RYR2/PLN/CCR5/CASQ2/CASQ1/ATP1A2/ANK2	10
BP	GO:0045066	regulatory T cell differentiation	9/665	34/18670	2.06193e-06	3.46488e-05	2.75692e-05	FOXP3/PLA2G2D/LILRB4/LILRB2/LAG3/IL2RA/CTLA4/CR1/CD28	9
BP	GO:1905517	macrophage migration	11/665	53/18670	2.10133e-06	3.51673e-05	2.79817e-05	CCR2/P2RY12/SLAMF8/STAP1/THBS1/CCL5/CCL3/CX3CR1/CMKLR1/C5AR1/C3AR1	11
BP	GO:0018108	peptidyl-tyrosine phosphorylation	32/665	363/18670	2.5017e-06	4.16984e-05	3.31783e-05	LILRA5/SAMSN1/GREM1/STAP1/CD300A/THBS4/TEK/SLA/CCL5/PTPRC/PECAM1/ENPP2/KIT/ITK/ITGB3/ITGB2/IL12RB2/IGF1/HTR2A/HGF/HCLS1/FLT3/FGR/FGF10/FGF7/FCGR1A/EPHA3/CSF1R/CD80/CD4/BTK/AXL	32
BP	GO:0071622	regulation of granulocyte chemotaxis	10/665	44/18670	2.54693e-06	4.22811e-05	3.3642e-05	RIPOR2/THBS4/THBS1/CCL21/CCL19/CCL5/NCKAP1L/CMKLR1/C5AR1/C3AR1	10
BP	GO:0035589	G protein-coupled purinergic nucleotide receptor signaling pathway	6/665	13/18670	2.76601e-06	4.55506e-05	3.62435e-05	P2RY8/P2RY12/P2RY13/P2RY10/P2RY14/GPR34	6
BP	GO:0045086	positive regulation of interleukin-2 biosynthetic process	6/665	13/18670	2.76601e-06	4.55506e-05	3.62435e-05	PTPRC/IRF4/CD86/CD80/CD28/CD4	6
BP	GO:0032611	interleukin-1 beta production	15/665	101/18670	2.79814e-06	4.58962e-05	3.65184e-05	LILRA5/PYHIN1/GBP5/NLRP3/SUCNR1/TLR8/LILRA2/TYROBP/CCL19/CCL3/MNDA/IGF1/CX3CR1/CMA1/CD33	15
BP	GO:0018212	peptidyl-tyrosine modification	32/665	366/18670	2.97901e-06	4.8669e-05	3.87246e-05	LILRA5/SAMSN1/GREM1/STAP1/CD300A/THBS4/TEK/SLA/CCL5/PTPRC/PECAM1/ENPP2/KIT/ITK/ITGB3/ITGB2/IL12RB2/IGF1/HTR2A/HGF/HCLS1/FLT3/FGR/FGF10/FGF7/FCGR1A/EPHA3/CSF1R/CD80/CD4/BTK/AXL	32
BP	GO:0002576	platelet degranulation	17/665	128/18670	3.0131e-06	4.88268e-05	3.88502e-05	SCG3/MMRN1/VEGFC/CLEC3B/THBS1/SELP/SRGN/PECAM1/ITIH3/ITGB3/IGF1/HGF/FCER1G/F13A1/CTSW/SERPING1/A2M	17
BP	GO:0032673	regulation of interleukin-4 production	8/665	27/18670	3.02425e-06	4.88268e-05	3.88502e-05	NLRP3/HAVCR2/SASH3/FOXP3/IRF4/FCER1G/CD86/CD28	8
BP	GO:1901623	regulation of lymphocyte chemotaxis	8/665	27/18670	3.02425e-06	4.88268e-05	3.88502e-05	CCR2/CXCL13/CCL21/CCL7/CCL5/CCL4/CCL3/CXCL10	8
BP	GO:0043551	regulation of phosphatidylinositol 3-kinase activity	11/665	55/18670	3.09184e-06	4.9723e-05	3.95633e-05	PIK3R6/P2RY12/PIK3R5/TEK/CCL21/CCL19/KIT/FPR2/FLT3/FGR/CD19	11
BP	GO:0032612	interleukin-1 production	16/665	115/18670	3.16659e-06	5.07271e-05	4.03622e-05	LILRA5/PYHIN1/GBP5/NLRP3/HAVCR2/SUCNR1/TLR8/LILRA2/TYROBP/CCL19/CCL3/MNDA/IGF1/CX3CR1/CMA1/CD33	16
BP	GO:0014808	release of sequestered calcium ion into cytosol by sarcoplasmic reticulum	9/665	36/18670	3.47218e-06	5.51929e-05	4.39155e-05	SLC8A1/CCL3/RYR2/PLN/CCR5/CASQ2/CASQ1/ATP1A2/ANK2	9
BP	GO:0090218	positive regulation of lipid kinase activity	9/665	36/18670	3.47218e-06	5.51929e-05	4.39155e-05	P2RY12/TEK/CCL21/CCL19/KIT/FPR2/FLT3/FGR/CD19	9
BP	GO:1905523	positive regulation of macrophage migration	7/665	20/18670	3.64312e-06	5.76874e-05	4.59004e-05	P2RY12/THBS1/CCL5/CCL3/CMKLR1/C5AR1/C3AR1	7
BP	GO:0010818	T cell chemotaxis	8/665	28/18670	4.1024e-06	6.47111e-05	5.14889e-05	CCR2/CXCL13/CXCL11/CCL21/CCL5/CCL3/CXCL10/GPR183	8
BP	GO:0007188	adenylate cyclase-modulating G protein-coupled receptor signaling pathway	23/665	221/18670	4.38363e-06	6.88832e-05	5.48085e-05	ADGRD1/P2RY12/GNG2/MARCO/GPR65/VIP/SSTR2/CXCL11/RGS2/RGS1/PTH1R/PTGFR/PTGER1/PLN/PDE2A/CXCL9/CXCL10/GRIK3/FPR2/FPR1/ADGRE1/S1PR1/ADCYAP1	23
BP	GO:0031343	positive regulation of cell killing	12/665	68/18670	4.42168e-06	6.89548e-05	5.48655e-05	SLAMF6/STAP1/TYROBP/PTPRC/SH2D1A/LAG3/ITGAM/CD1E/CD1D/CD1C/CD1B/CD1A	12
BP	GO:0050918	positive chemotaxis	12/665	68/18670	4.42168e-06	6.89548e-05	5.48655e-05	SCG2/VEGFC/CCL5/CCL3/CXCL10/IL16/HGF/FPR2/FGF10/FGF7/S1PR1/CCR4	12
BP	GO:1903514	release of sequestered calcium ion into cytosol by endoplasmic reticulum	9/665	37/18670	4.44426e-06	6.90454e-05	5.49376e-05	SLC8A1/CCL3/RYR2/PLN/CCR5/CASQ2/CASQ1/ATP1A2/ANK2	9
BP	GO:0051897	positive regulation of protein kinase B signaling	20/665	176/18670	4.87257e-06	7.54149e-05	6.00057e-05	P2RY12/ICOS/PIK3R5/THBS1/TEK/CCL21/CCL19/CCL3/MYOC/KIT/HGF/HCLS1/FGF10/FGF7/CX3CR1/CD86/CD80/CD28/CD19/AXL	20
BP	GO:0050731	positive regulation of peptidyl-tyrosine phosphorylation	21/665	192/18670	5.21869e-06	8.04695e-05	6.40275e-05	LILRA5/GREM1/STAP1/THBS4/CCL5/PTPRC/PECAM1/ENPP2/KIT/ITGB3/IGF1/HTR2A/HGF/HCLS1/FLT3/FGF10/FGF7/FCGR1A/CSF1R/CD80/CD4	21
BP	GO:0140131	positive regulation of lymphocyte chemotaxis	7/665	21/18670	5.29714e-06	8.13743e-05	6.47474e-05	CCR2/CXCL13/CCL21/CCL7/CCL5/CCL4/CCL3	7
BP	GO:0050855	regulation of B cell receptor signaling pathway	8/665	29/18670	5.48927e-06	8.40124e-05	6.68465e-05	NFAM1/FCRL3/STAP1/CD300A/PRKCB/FCGR2B/CD22/CD19	8
BP	GO:1903727	positive regulation of phospholipid metabolic process	10/665	48/18670	5.90392e-06	9.00238e-05	7.16296e-05	P2RY12/TEK/CCL21/CCL19/KIT/HTR2A/FPR2/FLT3/FGR/CD19	10
BP	GO:0050766	positive regulation of phagocytosis	12/665	70/18670	6.05334e-06	9.19616e-05	7.31714e-05	CD300LF/STAP1/SIRPB1/SLC11A1/PTPRC/NCKAP1L/FPR2/FCGR2B/FCER1G/DOCK2/C4B/C4A	12
BP	GO:0046718	viral entry into host cell	16/665	121/18670	6.20468e-06	9.39141e-05	7.4725e-05	CLEC4G/CD209/CLEC5A/TNFRSF4/SLAMF1/NCAM1/MRC1/ITGB3/HTR2A/FCN1/CR1/CCR5/CD86/CD80/CD4/AXL	16
BP	GO:0032743	positive regulation of interleukin-2 production	8/665	30/18670	7.25299e-06	0.00010898	8.67127e-05	CCR2/SASH3/PTPRC/IRF4/CD86/CD80/CD28/CD4	8
BP	GO:0050869	negative regulation of B cell activation	8/665	30/18670	7.25299e-06	0.00010898	8.67127e-05	SAMSN1/FOXP3/CD300A/TYROBP/MNDA/FCGR2B/CTLA4/BTK	8
BP	GO:0045123	cellular extravasation	11/665	61/18670	8.89836e-06	0.000133216	0.000105997	CCR2/RIPOR2/SPN/SELP/SELL/CCL21/PECAM1/ITGB2/ITGA4/ELANE/CX3CR1	11
BP	GO:0050764	regulation of phagocytosis	14/665	98/18670	9.49402e-06	0.000141619	0.000112683	CD300LF/STAP1/CD300A/SIRPB1/SLC11A1/PTPRC/NCKAP1L/FPR2/FGR/FCGR2B/FCER1G/DOCK2/C4B/C4A	14
BP	GO:0048660	regulation of smooth muscle cell proliferation	19/665	169/18670	9.7753e-06	0.000145288	0.000115602	RBPMS2/MYOCD/NR4A3/VIPR2/VIP/THBS1/CCL5/PDE1A/OGN/NPR1/MMP9/MEF2C/IGF1/ELN/ELANE/S1PR1/CNN1/APOD/AIF1	19
BP	GO:0001776	leukocyte homeostasis	13/665	86/18670	1.05095e-05	0.000155638	0.000123837	CCR2/GAPT/DOCK10/FOXP3/SIT1/TNFSF13B/MEF2C/IL2RA/NCKAP1L/FLT3/FCER1G/GPR183/AXL	13
BP	GO:0048659	smooth muscle cell proliferation	19/665	171/18670	1.15867e-05	0.000170976	0.000136041	RBPMS2/MYOCD/NR4A3/VIPR2/VIP/THBS1/CCL5/PDE1A/OGN/NPR1/MMP9/MEF2C/IGF1/ELN/ELANE/S1PR1/CNN1/APOD/AIF1	19
BP	GO:0030889	negative regulation of B cell proliferation	6/665	16/18670	1.17766e-05	0.000173159	0.000137778	CD300A/TYROBP/MNDA/FCGR2B/CTLA4/BTK	6
BP	GO:0014068	positive regulation of phosphatidylinositol 3-kinase signaling	13/665	87/18670	1.19592e-05	0.000175217	0.000139416	PIK3R5/HCST/TEK/SELP/CCL5/MYOC/KIT/IGF1/HGF/HCLS1/FLT3/FGR/CD28	13
BP	GO:0045589	regulation of regulatory T cell differentiation	8/665	32/18670	1.22381e-05	0.000178414	0.00014196	FOXP3/LILRB4/LILRB2/LAG3/IL2RA/CTLA4/CR1/CD28	8
BP	GO:0001768	establishment of T cell polarity	5/665	10/18670	1.22641e-05	0.000178414	0.00014196	DOCK8/RIPOR2/CCL21/CCL19/DOCK2	5
BP	GO:0030282	bone mineralization	15/665	114/18670	1.27844e-05	0.000185329	0.000147461	RSPO2/TMEM119/GREM1/CLEC3B/SLC8A1/CCL3/PTH1R/SRGN/OMD/MGP/MEF2C/IGF1/FGR/S1PR1/CCR1	15
BP	GO:1903725	regulation of phospholipid metabolic process	13/665	88/18670	1.35819e-05	0.000195548	0.000155592	PIK3R6/P2RY12/PIK3R5/TEK/CCL21/CCL19/KIT/HTR2A/FPR2/FLT3/FGR/CD19/APOC1	13
BP	GO:0097028	dendritic cell differentiation	9/665	42/18670	1.35843e-05	0.000195548	0.000155592	DCSTAMP/LILRB1/LILRB2/SPI1/CCL19/IRF4/FLT3/FCGR2B/AXL	9
BP	GO:0071677	positive regulation of mononuclear cell migration	7/665	24/18670	1.4362e-05	0.000204633	0.000162821	CCR2/PLA2G7/CCL5/CXCL10/FPR2/CCR1/AIF1	7
BP	GO:0090023	positive regulation of neutrophil chemotaxis	7/665	24/18670	1.4362e-05	0.000204633	0.000162821	RIPOR2/THBS4/CCL21/CCL19/NCKAP1L/C5AR1/C3AR1	7
BP	GO:0043550	regulation of lipid kinase activity	11/665	64/18670	1.43645e-05	0.000204633	0.000162821	PIK3R6/P2RY12/PIK3R5/TEK/CCL21/CCL19/KIT/FPR2/FLT3/FGR/CD19	11
BP	GO:0010522	regulation of calcium ion transport into cytosol	14/665	102/18670	1.51779e-05	0.000215474	0.000171447	JPH2/SLC8A1/CXCL11/RYR2/PLN/CXCL9/CXCL10/CD19/CD4/CASQ2/CASQ1/ATP1A2/ANK2/ADCYAP1R1	14
BP	GO:0050730	regulation of peptidyl-tyrosine phosphorylation	24/665	256/18670	1.62761e-05	0.00023027	0.00018322	LILRA5/SAMSN1/GREM1/STAP1/CD300A/THBS4/CCL5/PTPRC/PECAM1/ENPP2/KIT/ITGB3/ITGB2/IGF1/HTR2A/HGF/HCLS1/FLT3/FGF10/FGF7/FCGR1A/CSF1R/CD80/CD4	24
BP	GO:0050854	regulation of antigen receptor-mediated signaling pathway	11/665	65/18670	1.67414e-05	0.000236042	0.000187813	NFAM1/FCRL3/STAP1/CD300A/LILRB4/TESPA1/PTPRC/PRKCB/FCGR2B/CD22/CD19	11
BP	GO:0030183	B cell differentiation	16/665	131/18670	1.72694e-05	0.000242656	0.000193075	NFAM1/FCRL3/SLAMF8/DOCK10/ITM2A/PTPRC/KIT/ITGA4/NCKAP1L/FLT3/FCGR2B/GPR183/CD79B/CD27/CD19/BTK	16
BP	GO:1903975	regulation of glial cell migration	6/665	17/18670	1.76528e-05	0.0002472	0.000196691	CCR2/P2RY12/STAP1/CCL3/GPR183/CX3CR1	6
BP	GO:0002224	toll-like receptor signaling pathway	17/665	146/18670	1.79529e-05	0.000250549	0.000199356	CD300LF/FCRL3/HAVCR2/TLR10/COLEC12/TLR8/TLR7/LY96/LILRA4/RFTN1/CD300A/LILRA2/ITGB2/ITGAM/IRF4/CD14/BTK	17
BP	GO:0002507	tolerance induction	7/665	25/18670	1.93368e-05	0.000268952	0.000213998	HAVCR2/FOXP3/ICOS/LILRB2/IL2RA/CCR4/AIRE	7
BP	GO:0090257	regulation of muscle system process	24/665	259/18670	1.97383e-05	0.000273611	0.000217705	PI16/HSPB6/MYOCD/MYL9/NR4A3/TACR1/SSTR2/SLN/SLC8A1/SGCA/RYR2/RGS4/RGS2/PLN/PPP1R12B/KIT/KCNMA1/IGF1/CNN1/CASQ2/CASQ1/ATP1A2/ANK2/AIF1	24
BP	GO:0061756	leukocyte adhesion to vascular endothelial cell	9/665	44/18670	2.02667e-05	0.000279993	0.000222783	CCR2/SPN/SELP/SELL/CCL21/ITGB2/ITGA4/ELANE/CX3CR1	9
BP	GO:0002886	regulation of myeloid leukocyte mediated immunity	10/665	55/18670	2.10898e-05	0.000290391	0.000231056	CCR2/PRAM1/CD300A/CD84/ITGB2/ITGAM/FGR/FCGR2B/FCER1G/BTK	10
BP	GO:0001767	establishment of lymphocyte polarity	5/665	11/18670	2.18244e-05	0.000296538	0.000235947	DOCK8/RIPOR2/CCL21/CCL19/DOCK2	5
BP	GO:0002517	T cell tolerance induction	5/665	11/18670	2.18244e-05	0.000296538	0.000235947	FOXP3/ICOS/LILRB2/IL2RA/AIRE	5
BP	GO:0098883	synapse pruning	5/665	11/18670	2.18244e-05	0.000296538	0.000235947	ITGAM/CX3CR1/C1QC/C1QB/C1QA	5
BP	GO:1902563	regulation of neutrophil activation	5/665	11/18670	2.18244e-05	0.000296538	0.000235947	PRAM1/CD300A/ITGB2/ITGAM/FCGR2B	5
BP	GO:0035710	CD4-positive, alpha-beta T cell activation	13/665	92/18670	2.21701e-05	0.000300245	0.000238897	SLAMF6/NLRP3/SASH3/FOXP3/PLA2G2D/SPN/CCL19/LY9/IRF4/NCKAP1L/GPR183/CD86/CD80	13
BP	GO:0030260	entry into host cell	16/665	134/18670	2.29825e-05	0.000307204	0.000244434	CLEC4G/CD209/CLEC5A/TNFRSF4/SLAMF1/NCAM1/MRC1/ITGB3/HTR2A/FCN1/CR1/CCR5/CD86/CD80/CD4/AXL	16
BP	GO:0044409	entry into host	16/665	134/18670	2.29825e-05	0.000307204	0.000244434	CLEC4G/CD209/CLEC5A/TNFRSF4/SLAMF1/NCAM1/MRC1/ITGB3/HTR2A/FCN1/CR1/CCR5/CD86/CD80/CD4/AXL	16
BP	GO:0051806	entry into cell of other organism involved in symbiotic interaction	16/665	134/18670	2.29825e-05	0.000307204	0.000244434	CLEC4G/CD209/CLEC5A/TNFRSF4/SLAMF1/NCAM1/MRC1/ITGB3/HTR2A/FCN1/CR1/CCR5/CD86/CD80/CD4/AXL	16
BP	GO:0051828	entry into other organism involved in symbiotic interaction	16/665	134/18670	2.29825e-05	0.000307204	0.000244434	CLEC4G/CD209/CLEC5A/TNFRSF4/SLAMF1/NCAM1/MRC1/ITGB3/HTR2A/FCN1/CR1/CCR5/CD86/CD80/CD4/AXL	16
BP	GO:0043547	positive regulation of GTPase activity	32/665	405/18670	2.36168e-05	0.000314661	0.000250367	TAGAP/DOCK8/PREX2/RASAL3/RGS18/ARHGAP9/ARHGAP15/DOCK10/CXCL13/RASGRP2/STARD8/ARHGEF6/GPR65/CCL23/CCL22/CCL21/CCL19/CCL18/CCL13/CCL11/CCL8/CCL7/CCL5/CCL4/CCL3/RGS4/RGS2/RGS1/NCKAP1L/S1PR1/DOCK2/ADCYAP1	32
BP	GO:0002820	negative regulation of adaptive immune response	9/665	45/18670	2.45406e-05	0.000325915	0.000259322	CLEC4G/HAVCR2/SAMSN1/FOXP3/LILRB1/PTPRC/IL7R/FCGR2B/CR1	9
BP	GO:0010758	regulation of macrophage chemotaxis	7/665	26/18670	2.56517e-05	0.000338488	0.000269326	SLAMF8/STAP1/THBS1/CCL5/CMKLR1/C5AR1/C3AR1	7
BP	GO:0071624	positive regulation of granulocyte chemotaxis	7/665	26/18670	2.56517e-05	0.000338488	0.000269326	RIPOR2/THBS4/CCL21/CCL19/NCKAP1L/C5AR1/C3AR1	7
BP	GO:0033627	cell adhesion mediated by integrin	11/665	68/18670	2.60289e-05	0.000342367	0.000272413	P2RY12/CXCL13/ITGBL1/CCL21/CCL5/ITGB3/ITGB2/ITGA4/NCKAP1L/FBN1/CYP1B1	11
BP	GO:0002221	pattern recognition receptor signaling pathway	20/665	197/18670	2.61686e-05	0.000343109	0.000273003	CD300LF/FCRL3/HAVCR2/TLR10/COLEC12/TLR8/TLR7/CLEC4E/LY96/LILRA4/RFTN1/CD300A/LILRA2/MARCO/ITGB2/ITGAM/IRF4/FCN1/CD14/BTK	20
BP	GO:0030100	regulation of endocytosis	25/665	281/18670	2.65834e-05	0.00034744	0.000276449	RSPO1/CD300LF/GREM1/STAP1/CD300A/LILRB1/SIRPB1/SLC11A1/CCL21/CCL19/PTPRC/ITGB3/NCKAP1L/FPR2/FGR/FCGR2B/FCER1G/EPHA3/DOCK2/CD22/CD14/C4B/C4A/AXL/APOC1	25
BP	GO:0002437	inflammatory response to antigenic stimulus	9/665	46/18670	2.95555e-05	0.000382642	0.000304458	CYSLTR1/LTA/IL2RA/FCGR2B/FCER1G/ELANE/CD28/BTK/ADCYAP1	9
BP	GO:0043277	apoptotic cell clearance	9/665	46/18670	2.95555e-05	0.000382642	0.000304458	CD300LF/MARCO/TYROBP/THBS1/ITGB3/FCN1/C4B/C4A/AXL	9
BP	GO:0043300	regulation of leukocyte degranulation	9/665	46/18670	2.95555e-05	0.000382642	0.000304458	CCR2/PRAM1/CD300A/CD84/ITGB2/ITGAM/FGR/FCGR2B/FCER1G	9
BP	GO:0002755	MyD88-dependent toll-like receptor signaling pathway	8/665	36/18670	3.10427e-05	0.000399384	0.00031778	CD300LF/TLR10/TLR8/TLR7/LY96/CD300A/CD14/BTK	8
BP	GO:1902622	regulation of neutrophil migration	8/665	36/18670	3.10427e-05	0.000399384	0.00031778	SLAMF8/RIPOR2/THBS4/CCL21/CCL19/NCKAP1L/C5AR1/C3AR1	8
BP	GO:0051279	regulation of release of sequestered calcium ion into cytosol	12/665	82/18670	3.19314e-05	0.000409538	0.000325859	JPH2/SLC8A1/CXCL11/RYR2/PLN/CXCL9/CXCL10/CD19/CASQ2/CASQ1/ATP1A2/ANK2	12
BP	GO:0045807	positive regulation of endocytosis	17/665	153/18670	3.30829e-05	0.000422988	0.000336561	CD300LF/GREM1/STAP1/SIRPB1/SLC11A1/CCL21/CCL19/PTPRC/NCKAP1L/FPR2/FCGR2B/FCER1G/DOCK2/CD14/C4B/C4A/AXL	17
BP	GO:0042093	T-helper cell differentiation	10/665	58/18670	3.41761e-05	0.000435613	0.000346606	SLAMF6/NLRP3/FOXP3/SPN/CCL19/LY9/IRF4/GPR183/CD86/CD80	10
BP	GO:0006939	smooth muscle contraction	14/665	110/18670	3.60997e-05	0.000457009	0.00036363	MYOCD/GRIP2/TACR1/SSTR2/SLC8A1/RGS2/MYLK/MYH11/KIT/KCNMA1/HTR2A/CNN1/ATP1A2/ACTA2	14
BP	GO:0050715	positive regulation of cytokine secretion	16/665	139/18670	3.62802e-05	0.000457009	0.00036363	LILRA5/NLRP3/HAVCR2/TLR8/CLEC4E/CLEC5A/LILRA2/CCL19/CCL3/MMP12/FGR/FCN1/CSF1R/CD14/CD2/AIF1	16
BP	GO:0002921	negative regulation of humoral immune response	5/665	12/18670	3.63163e-05	0.000457009	0.00036363	VSIG4/FCGR2B/CR1/SERPING1/A2M	5
BP	GO:0002544	chronic inflammatory response	6/665	19/18670	3.64097e-05	0.000457009	0.00036363	FOXP3/CXCL13/THBS1/CCL11/CCL5/LTA	6
BP	GO:0002710	negative regulation of T cell mediated immunity	6/665	19/18670	3.64097e-05	0.000457009	0.00036363	CLEC4G/FOXP3/LILRB1/PTPRC/IL7R/FCGR2B	6
BP	GO:0030316	osteoclast differentiation	13/665	97/18670	3.93258e-05	0.00049211	0.000391559	OSCAR/DCSTAMP/LILRB3/LILRB4/LILRB1/RASSF2/TYROBP/CCL3/FCER1G/FBN1/GPR183/CSF1R/CCR1	13
BP	GO:0032732	positive regulation of interleukin-1 production	10/665	59/18670	3.98541e-05	0.00049721	0.000395617	LILRA5/PYHIN1/NLRP3/HAVCR2/TLR8/LILRA2/TYROBP/CCL19/CCL3/MNDA	10
BP	GO:0002711	positive regulation of T cell mediated immunity	9/665	48/18670	4.22221e-05	0.000525161	0.000417857	NLRP3/SASH3/FOXP3/PTPRC/CD1E/CD1D/CD1C/CD1B/CD1A	9
BP	GO:0001773	myeloid dendritic cell activation	7/665	28/18670	4.33943e-05	0.000538116	0.000428165	HAVCR2/DCSTAMP/SPI1/SLAMF1/IRF4/DOCK2/CD2	7
BP	GO:0002294	CD4-positive, alpha-beta T cell differentiation involved in immune response	10/665	60/18670	4.63182e-05	0.000570934	0.000454278	SLAMF6/NLRP3/FOXP3/SPN/CCL19/LY9/IRF4/GPR183/CD86/CD80	10
BP	GO:0045576	mast cell activation	10/665	60/18670	4.63182e-05	0.000570934	0.000454278	MILR1/CD300LF/CD300A/CD84/NR4A3/LCP2/KIT/FGR/FCER1G/BTK	10
BP	GO:0002707	negative regulation of lymphocyte mediated immunity	8/665	38/18670	4.71108e-05	0.000577247	0.0004593	CLEC4G/HAVCR2/FOXP3/LILRB1/PTPRC/IL7R/FCGR2B/CR1	8
BP	GO:0048246	macrophage chemotaxis	8/665	38/18670	4.71108e-05	0.000577247	0.0004593	SLAMF8/STAP1/THBS1/CCL5/CCL3/CMKLR1/C5AR1/C3AR1	8
BP	GO:0001913	T cell mediated cytotoxicity	9/665	49/18670	5.01058e-05	0.000612123	0.000487051	LILRB1/PTPRC/IL7R/FCGR2B/CD1E/CD1D/CD1C/CD1B/CD1A	9
BP	GO:0043087	regulation of GTPase activity	35/665	479/18670	5.06616e-05	0.000617082	0.000490996	FGD2/TAGAP/DOCK8/PREX2/RASAL3/RGS18/ARHGAP9/ARHGAP15/DOCK10/CXCL13/RASGRP2/PLXNC1/STARD8/ARHGEF6/GPR65/CCL23/CCL22/CCL21/CCL19/CCL18/CCL13/CCL11/CCL8/CCL7/CCL5/CCL4/CCL3/RGS4/RGS2/RGS1/NCKAP1L/EPHA3/S1PR1/DOCK2/ADCYAP1	35
BP	GO:0043270	positive regulation of ion transport	24/665	275/18670	5.21308e-05	0.000633105	0.000503745	CCR2/LILRA5/P2RY12/JPH2/LILRA2/CXCL11/CCL5/CCL4/CCL3/RYR2/FXYD1/ABCB1/MYLK/CXCL9/KCNMB1/CXCL10/FHL1/FGF14/CCR1/CD19/CD4/CASQ1/ANK2/ADCYAP1R1	24
BP	GO:0002287	alpha-beta T cell activation involved in immune response	10/665	61/18670	5.36554e-05	0.000647799	0.000515437	SLAMF6/NLRP3/FOXP3/SPN/CCL19/LY9/IRF4/GPR183/CD86/CD80	10
BP	GO:0002293	alpha-beta T cell differentiation involved in immune response	10/665	61/18670	5.36554e-05	0.000647799	0.000515437	SLAMF6/NLRP3/FOXP3/SPN/CCL19/LY9/IRF4/GPR183/CD86/CD80	10
BP	GO:0042692	muscle cell differentiation	30/665	385/18670	5.44878e-05	0.000655925	0.000521902	RBPMS2/TMEM119/PI16/MYOCD/POPDC2/GREM1/LMOD1/SYNE1/LDB3/RIPOR2/CACNA1H/ITGA8/TMOD1/SLC8A1/RGS4/RGS2/PGM5/MYH11/CXCL9/MEF2C/KIT/CXCL10/IGF1/FLNC/FGF10/CD53/CASQ2/CASQ1/ANK2/ACTC1	30
BP	GO:1902624	positive regulation of neutrophil migration	7/665	29/18670	5.5455e-05	0.000665622	0.000529618	RIPOR2/THBS4/CCL21/CCL19/NCKAP1L/C5AR1/C3AR1	7
BP	GO:0070588	calcium ion transmembrane transport	26/665	315/18670	6.60122e-05	0.000790035	0.000628611	P2RY12/JPH2/CACNA1H/SLN/SLC8A1/CXCL11/CCL21/CCL19/CCL3/RYR2/PTPRC/PLN/PLCB2/PDE2A/CXCL9/ITPR1/CXCL10/HTR2A/GPM6A/FGF14/CCR5/CD19/CASQ2/CASQ1/ATP1A2/ANK2	26
BP	GO:0035590	purinergic nucleotide receptor signaling pathway	6/665	21/18670	6.85147e-05	0.000817609	0.00065055	P2RY8/P2RY12/P2RY13/P2RY10/P2RY14/GPR34	6
BP	GO:0060047	heart contraction	24/665	280/18670	6.93139e-05	0.000824756	0.000656236	POPDC2/TMIGD3/HSPB7/KCNE4/CELF2/ABCC9/CACNA1H/SLC8A1/RYR2/RGS4/RGS2/PLN/FXYD1/NPR1/KCNK3/KCNJ8/KCNA5/ITPR1/DES/CASQ2/CASQ1/ATP1A2/ANK2/ACTC1	24
BP	GO:0002823	negative regulation of adaptive immune response based on somatic recombination of immune receptors built from immunoglobulin superfamily domains	8/665	40/18670	6.95746e-05	0.000825472	0.000656806	CLEC4G/HAVCR2/FOXP3/LILRB1/PTPRC/IL7R/FCGR2B/CR1	8
BP	GO:0043372	positive regulation of CD4-positive, alpha-beta T cell differentiation	7/665	30/18670	7.01252e-05	0.000827236	0.00065821	NLRP3/SASH3/FOXP3/CCL19/NCKAP1L/CD86/CD80	7
BP	GO:0090022	regulation of neutrophil chemotaxis	7/665	30/18670	7.01252e-05	0.000827236	0.00065821	RIPOR2/THBS4/CCL21/CCL19/NCKAP1L/C5AR1/C3AR1	7
BP	GO:0046637	regulation of alpha-beta T cell differentiation	10/665	63/18670	7.1332e-05	0.000839068	0.000667625	ZNF683/NLRP3/SASH3/FOXP3/ZBTB16/CCL19/IRF4/NCKAP1L/CD86/CD80	10
BP	GO:0007229	integrin-mediated signaling pathway	13/665	103/18670	7.42974e-05	0.000868984	0.000691428	PRAM1/ITGBL1/ITGA8/TYROBP/PLP1/ITGB3/ITGB2/ITGAX/ITGAM/ITGAL/ITGA4/FGR/FCER1G	13
BP	GO:0032652	regulation of interleukin-1 production	13/665	103/18670	7.42974e-05	0.000868984	0.000691428	LILRA5/PYHIN1/NLRP3/HAVCR2/TLR8/LILRA2/TYROBP/CCL19/CCL3/MNDA/IGF1/CX3CR1/CD33	13
BP	GO:0014065	phosphatidylinositol 3-kinase signaling	16/665	148/18670	7.79385e-05	0.000908988	0.000723258	PIK3R6/PREX2/PIK3R5/HCST/TEK/SELP/CCL5/MYOC/KIT/IGF1/HTR2A/HGF/HCLS1/FLT3/FGR/CD28	16
BP	GO:1904018	positive regulation of vasculature development	21/665	230/18670	7.94641e-05	0.000924163	0.000735333	PIK3R6/HSPB6/MYOCD/RHOJ/TMEM100/VEGFC/THBS1/TEK/CCL11/PTGIS/PRKCB/KIT/ITGB2/ITGAX/HGF/CYP1B1/CYBB/CX3CR1/CMA1/C5AR1/C3AR1	21
BP	GO:0002218	activation of innate immune response	26/665	319/18670	8.12984e-05	0.000940827	0.000748592	PYHIN1/CD300LF/FCRL3/HAVCR2/TLR10/COLEC12/TLR8/TLR7/CLEC4A/CD209/CLEC4E/LY96/LILRA4/RFTN1/CD300A/LILRA2/CLEC10A/MARCO/MNDA/ITGB2/ITGAM/IRF4/FCN1/FCER1G/CD14/BTK	26
BP	GO:0032651	regulation of interleukin-1 beta production	12/665	90/18670	8.14703e-05	0.000940827	0.000748592	LILRA5/PYHIN1/NLRP3/TLR8/LILRA2/TYROBP/CCL19/CCL3/MNDA/IGF1/CX3CR1/CD33	12
BP	GO:0032731	positive regulation of interleukin-1 beta production	9/665	52/18670	8.15825e-05	0.000940827	0.000748592	LILRA5/PYHIN1/NLRP3/TLR8/LILRA2/TYROBP/CCL19/CCL3/MNDA	9
BP	GO:0030890	positive regulation of B cell proliferation	8/665	41/18670	8.377e-05	0.000963355	0.000766517	FCRL3/SASH3/TNFSF13B/TNFRSF4/PTPRC/MEF2C/NCKAP1L/GPR183	8
BP	GO:0048015	phosphatidylinositol-mediated signaling	18/665	181/18670	8.55577e-05	0.000981172	0.000780693	PIK3R6/PREX2/PIK3R5/HCST/TEK/SELP/CCL5/PLCB2/MYOC/KIT/IGF1/HTR2A/HGF/HCLS1/FLT3/FGR/CSF1R/CD28	18
BP	GO:0001771	immunological synapse formation	5/665	14/18670	8.65022e-05	0.000989249	0.000787119	HAVCR2/DOCK8/CCL21/CCL19/DOCK2	5
BP	GO:0007202	activation of phospholipase C activity	7/665	31/18670	8.78156e-05	0.00100149	0.000796857	RASGRP4/P2RY12/PLCB2/ITK/HTR2A/C5AR1/ADCYAP1R1	7
BP	GO:0008016	regulation of heart contraction	22/665	251/18670	9.92311e-05	0.00112544	0.000895483	POPDC2/TMIGD3/HSPB7/KCNE4/CELF2/ABCC9/CACNA1H/SLC8A1/RYR2/RGS4/RGS2/PLN/FXYD1/NPR1/KCNK3/KCNA5/ITPR1/DES/CASQ2/CASQ1/ATP1A2/ANK2	22
BP	GO:0045637	regulation of myeloid cell differentiation	22/665	251/18670	9.92311e-05	0.00112544	0.000895483	DCSTAMP/LILRB3/LILRB4/LILRB1/MYL9/RASSF2/NR4A3/ZBTB16/TYROBP/THBS1/SPI1/CCL3/PRKCB/MEF2C/NCKAP1L/HCLS1/FBN1/EVI2B/CSF3R/CCR1/CD4/C1QC	22
BP	GO:0043491	protein kinase B signaling	23/665	269/18670	0.000101249	0.00114517	0.000911178	P2RY12/TMEM100/ICOS/PIK3R5/THBS1/TEK/CCL21/CCL19/CCL5/CCL3/MYOC/KIT/IGF1/HGF/HCLS1/FGF10/FGF7/CX3CR1/CD86/CD80/CD28/CD19/AXL	23
BP	GO:0048017	inositol lipid-mediated signaling	18/665	184/18670	0.000105726	0.00119253	0.000948865	PIK3R6/PREX2/PIK3R5/HCST/TEK/SELP/CCL5/PLCB2/MYOC/KIT/IGF1/HTR2A/HGF/HCLS1/FLT3/FGR/CSF1R/CD28	18
BP	GO:0010880	regulation of release of sequestered calcium ion into cytosol by sarcoplasmic reticulum	7/665	32/18670	0.000108977	0.00122585	0.000975373	SLC8A1/RYR2/PLN/CASQ2/CASQ1/ATP1A2/ANK2	7
BP	GO:0050729	positive regulation of inflammatory response	16/665	153/18670	0.000115798	0.00129729	0.00103222	CCR2/LILRA5/GBP5/TLR10/GPSM3/SUCNR1/TLR7/STAP1/PLA2G7/CCL18/CCL3/PDE2A/LTA/FCER1G/CD28/BTK	16
BP	GO:0050728	negative regulation of inflammatory response	17/665	169/18670	0.000115959	0.00129729	0.00103222	NLRP3/SIGLEC10/TNFAIP8L2/SLAMF8/FOXP3/TEK/PTPRC/PTGIS/IL2RA/IGF1/HGF/FPR2/FCGR2B/ELANE/APOD/ABCD2/ADCYAP1	17
BP	GO:0010863	positive regulation of phospholipase C activity	8/665	43/18670	0.000119402	0.00133042	0.00105858	RASGRP4/P2RY12/PLCB2/KIT/ITK/HTR2A/C5AR1/ADCYAP1R1	8
BP	GO:0003015	heart process	24/665	290/18670	0.000119567	0.00133042	0.00105858	POPDC2/TMIGD3/HSPB7/KCNE4/CELF2/ABCC9/CACNA1H/SLC8A1/RYR2/RGS4/RGS2/PLN/FXYD1/NPR1/KCNK3/KCNJ8/KCNA5/ITPR1/DES/CASQ2/CASQ1/ATP1A2/ANK2/ACTC1	24
BP	GO:0010759	positive regulation of macrophage chemotaxis	5/665	15/18670	0.000125959	0.00139777	0.00111217	THBS1/CCL5/CMKLR1/C5AR1/C3AR1	5
BP	GO:0006937	regulation of muscle contraction	17/665	171/18670	0.000133956	0.00148251	0.0011796	HSPB6/MYOCD/MYL9/TACR1/SSTR2/SLC8A1/RYR2/RGS2/PLN/PPP1R12B/KIT/KCNMA1/CNN1/CASQ2/CASQ1/ATP1A2/ANK2	17
BP	GO:0051146	striated muscle cell differentiation	24/665	293/18670	0.000139958	0.00154479	0.00122915	TMEM119/PI16/MYOCD/POPDC2/GREM1/LMOD1/LDB3/RIPOR2/CACNA1H/TMOD1/SLC8A1/RGS4/RGS2/PGM5/MYH11/CXCL9/MEF2C/CXCL10/IGF1/FLNC/CD53/CASQ2/CASQ1/ACTC1	24
BP	GO:0051235	maintenance of location	26/665	330/18670	0.000140968	0.00155178	0.00123471	JPH2/SYNE1/SLC8A1/CXCL11/CCL21/CCL19/CCL3/RYR2/PTPRC/SRGN/PLN/PLCB2/MSR1/CXCL9/ITPR1/ITGB3/CXCL10/HTR2A/FBN1/CCR5/CD19/CD4/CASQ2/CASQ1/ATP1A2/ANK2	26
BP	GO:0030225	macrophage differentiation	8/665	44/18670	0.000141433	0.00155274	0.00123548	GAB3/TSPAN2/SPI1/MMP9/HCLS1/CSF1R/CD4/C1QC	8
BP	GO:0031295	T cell costimulation	9/665	56/18670	0.000147999	0.00162051	0.0012894	PDCD1LG2/ICOS/TNFSF13B/CCL21/CCL19/CTLA4/CD86/CD80/CD28	9
BP	GO:0002861	regulation of inflammatory response to antigenic stimulus	6/665	24/18670	0.000155123	0.00168507	0.00134077	LTA/FCGR2B/FCER1G/CD28/BTK/ADCYAP1	6
BP	GO:0010881	regulation of cardiac muscle contraction by regulation of the release of sequestered calcium ion	6/665	24/18670	0.000155123	0.00168507	0.00134077	SLC8A1/RYR2/PLN/CASQ2/ATP1A2/ANK2	6
BP	GO:0035588	G protein-coupled purinergic receptor signaling pathway	6/665	24/18670	0.000155123	0.00168507	0.00134077	P2RY8/P2RY12/P2RY13/P2RY10/P2RY14/GPR34	6
BP	GO:0042533	tumor necrosis factor biosynthetic process	7/665	34/18670	0.000163728	0.00175997	0.00140036	CCR2/LILRB1/TYROBP/THBS1/SPN/CYBB/CX3CR1	7
BP	GO:0042534	regulation of tumor necrosis factor biosynthetic process	7/665	34/18670	0.000163728	0.00175997	0.00140036	CCR2/LILRB1/TYROBP/THBS1/SPN/CYBB/CX3CR1	7
BP	GO:0043368	positive T cell selection	7/665	34/18670	0.000163728	0.00175997	0.00140036	SLAMF6/FOXP3/SPN/PTPRC/LY9/IRF4/DOCK2	7
BP	GO:0140115	export across plasma membrane	7/665	34/18670	0.000163728	0.00175997	0.00140036	KCNT2/KCNE4/SLC8A1/FXYD1/KCNA5/KCNA3/ATP1A2	7
BP	GO:1900274	regulation of phospholipase C activity	8/665	45/18670	0.000166707	0.00178732	0.00142212	RASGRP4/P2RY12/PLCB2/KIT/ITK/HTR2A/C5AR1/ADCYAP1R1	8
BP	GO:0007160	cell-matrix adhesion	20/665	225/18670	0.000167818	0.00179456	0.00142789	PARVG/FAM107A/LYVE1/SORBS1/FBLN5/ITGBL1/ITGA8/THBS1/TEK/SIGLEC1/CCL21/PECAM1/MYOC/MMP12/ITGB3/ITGB2/ITGAL/ITGA4/EPHA3/APOD	20
BP	GO:0031294	lymphocyte costimulation	9/665	57/18670	0.000170273	0.0018161	0.00144502	PDCD1LG2/ICOS/TNFSF13B/CCL21/CCL19/CTLA4/CD86/CD80/CD28	9
BP	GO:1903522	regulation of blood circulation	24/665	297/18670	0.00017193	0.00182903	0.00145531	POPDC2/TMIGD3/HSPB7/KCNE4/CELF2/ABCC9/CACNA1H/SLC8A1/RYR2/RGS4/RGS2/PLN/FXYD1/NPR1/KCNK3/KCNA5/ITPR1/HTR2A/HRH2/DES/CASQ2/CASQ1/ATP1A2/ANK2	24
BP	GO:0010517	regulation of phospholipase activity	10/665	70/18670	0.000177053	0.00187867	0.00149481	RASGRP4/P2RY12/CCL5/RGS2/PLCB2/KIT/ITK/HTR2A/C5AR1/ADCYAP1R1	10
BP	GO:0002475	antigen processing and presentation via MHC class Ib	5/665	16/18670	0.00017786	0.00188239	0.00149777	CD1E/CD1D/CD1C/CD1B/CD1A	5
BP	GO:0031589	cell-substrate adhesion	27/665	354/18670	0.000180131	0.00190153	0.001513	CCDC80/PARVG/MYO1G/NTN4/ABI3BP/MMRN1/FAM107A/LYVE1/SORBS1/FBLN5/SPOCK2/ITGBL1/ITGA8/THBS1/TEK/SIGLEC1/CCL21/PECAM1/MYOC/MMP12/ITGB3/ITGB2/ITGAL/ITGA4/EPHA3/AXL/APOD	27
BP	GO:0002758	innate immune response-activating signal transduction	24/665	298/18670	0.000180872	0.00190447	0.00151534	CD300LF/FCRL3/HAVCR2/TLR10/COLEC12/TLR8/TLR7/CLEC4A/CD209/CLEC4E/LY96/LILRA4/RFTN1/CD300A/LILRA2/CLEC10A/MARCO/ITGB2/ITGAM/IRF4/FCN1/FCER1G/CD14/BTK	24
BP	GO:0050848	regulation of calcium-mediated signaling	12/665	98/18670	0.000186566	0.00195443	0.00155509	JPH2/TMEM100/RCAN2/CCL4/CCL3/PLN/ITPR1/IGF1/CMKLR1/CD22/CD4/CASQ2	12
BP	GO:0060191	regulation of lipase activity	12/665	98/18670	0.000186566	0.00195443	0.00155509	GPIHBP1/RASGRP4/P2RY12/CCL5/RGS2/PLCB2/KIT/ITK/HTR2A/C5AR1/APOC1/ADCYAP1R1	12
BP	GO:0002335	mature B cell differentiation	6/665	25/18670	0.000198003	0.00206374	0.00164207	SLAMF8/DOCK10/ITM2A/FCGR2B/GPR183/CD19	6
BP	GO:0050927	positive regulation of positive chemotaxis	6/665	25/18670	0.000198003	0.00206374	0.00164207	SCG2/VEGFC/IL16/FGF10/S1PR1/CCR4	6
BP	GO:0048872	homeostasis of number of cells	21/665	246/18670	0.00020443	0.00212535	0.00169109	CCR2/GAPT/DOCK10/SASH3/FOXP3/SIT1/TNFSF13B/IKZF1/RASSF2/SPI1/MEF2C/KIT/IL7R/IL2RA/NCKAP1L/HCLS1/FLT3/FCER1G/GPR183/CCR4/AXL	21
BP	GO:0010518	positive regulation of phospholipase activity	9/665	59/18670	0.000223245	0.00231511	0.00184207	RASGRP4/P2RY12/CCL5/PLCB2/KIT/ITK/HTR2A/C5AR1/ADCYAP1R1	9
BP	GO:0060193	positive regulation of lipase activity	10/665	72/18670	0.000224527	0.00232256	0.001848	GPIHBP1/RASGRP4/P2RY12/CCL5/PLCB2/KIT/ITK/HTR2A/C5AR1/ADCYAP1R1	10
BP	GO:0043303	mast cell degranulation	8/665	47/18670	0.000228436	0.00234531	0.0018661	MILR1/CD300A/CD84/NR4A3/KIT/FGR/FCER1G/BTK	8
BP	GO:0043370	regulation of CD4-positive, alpha-beta T cell differentiation	8/665	47/18670	0.000228436	0.00234531	0.0018661	NLRP3/SASH3/FOXP3/CCL19/IRF4/NCKAP1L/CD86/CD80	8
BP	GO:0046638	positive regulation of alpha-beta T cell differentiation	8/665	47/18670	0.000228436	0.00234531	0.0018661	NLRP3/SASH3/FOXP3/ZBTB16/CCL19/NCKAP1L/CD86/CD80	8
BP	GO:0032733	positive regulation of interleukin-10 production	7/665	36/18670	0.000238835	0.00243991	0.00194137	LILRA5/TIGIT/SASH3/IRF4/HGF/FCER1G/CD28	7
BP	GO:2000516	positive regulation of CD4-positive, alpha-beta T cell activation	7/665	36/18670	0.000238835	0.00243991	0.00194137	NLRP3/SASH3/FOXP3/CCL19/NCKAP1L/CD86/CD80	7
BP	GO:0010819	regulation of T cell chemotaxis	5/665	17/18670	0.000244613	0.00248047	0.00197365	CCR2/CXCL13/CCL21/CCL5/CXCL10	5
BP	GO:0043373	CD4-positive, alpha-beta T cell lineage commitment	5/665	17/18670	0.000244613	0.00248047	0.00197365	SLAMF6/FOXP3/SPN/LY9/IRF4	5
BP	GO:0045072	regulation of interferon-gamma biosynthetic process	5/665	17/18670	0.000244613	0.00248047	0.00197365	TLR8/TLR7/FOXP3/LILRB1/EBI3	5
BP	GO:0001916	positive regulation of T cell mediated cytotoxicity	6/665	26/18670	0.000249708	0.00251973	0.00200488	PTPRC/CD1E/CD1D/CD1C/CD1B/CD1A	6
BP	GO:0050926	regulation of positive chemotaxis	6/665	26/18670	0.000249708	0.00251973	0.00200488	SCG2/VEGFC/IL16/FGF10/S1PR1/CCR4	6
BP	GO:0002312	B cell activation involved in immune response	10/665	73/18670	0.000252004	0.00253049	0.00201344	GAPT/DOCK10/FOXP3/ITM2A/PTPRC/CD180/FCGR2B/GPR183/CD28/CD19	10
BP	GO:1903779	regulation of cardiac conduction	10/665	73/18670	0.000252004	0.00253049	0.00201344	ABCC9/SLC8A1/RYR2/FXYD1/NPR1/ITPR1/CASQ2/CASQ1/ATP1A2/ANK2	10
BP	GO:0019935	cyclic-nucleotide-mediated signaling	19/665	215/18670	0.000260862	0.00261306	0.00207914	ADGRD1/GNG2/GPR65/VIP/THBS1/CXCL11/RGS2/PTH1R/PTGFR/PTGER1/PLN/PDE3A/PDE2A/NPR1/CXCL9/CXCL10/ADGRE1/ADCYAP1R1/ADCYAP1	19
BP	GO:0002279	mast cell activation involved in immune response	8/665	48/18670	0.000265678	0.00265485	0.00211239	MILR1/CD300A/CD84/NR4A3/KIT/FGR/FCER1G/BTK	8
BP	GO:0002761	regulation of myeloid leukocyte differentiation	13/665	117/18670	0.000272741	0.00271883	0.0021633	DCSTAMP/LILRB3/LILRB4/LILRB1/RASSF2/TYROBP/CCL3/HCLS1/FBN1/EVI2B/CCR1/CD4/C1QC	13
BP	GO:0002291	T cell activation via T cell receptor contact with antigen bound to MHC molecule on antigen presenting cell	4/665	10/18670	0.000282151	0.00277987	0.00221187	HAVCR2/FGL2/LILRB1/ITGAL	4
BP	GO:0072610	interleukin-12 secretion	4/665	10/18670	0.000282151	0.00277987	0.00221187	LILRA5/TLR8/LILRB1/CCL19	4
BP	GO:0097048	dendritic cell apoptotic process	4/665	10/18670	0.000282151	0.00277987	0.00221187	LILRB1/CCL21/CCL19/AXL	4
BP	GO:2000668	regulation of dendritic cell apoptotic process	4/665	10/18670	0.000282151	0.00277987	0.00221187	LILRB1/CCL21/CCL19/AXL	4
BP	GO:0050710	negative regulation of cytokine secretion	10/665	74/18670	0.000282241	0.00277987	0.00221187	LILRA5/SSC5D/NLRP3/TLR8/FOXP3/LILRB1/TNFRSF4/SRGN/LRRC32/FCGR2B	10
BP	GO:0019884	antigen processing and presentation of exogenous antigen	17/665	182/18670	0.000283461	0.00278523	0.00221613	CLEC4A/CD207/LAG3/HLA-DQB2/HLA-DQA1/HLA-DPB1/HLA-DOA/FCGR2B/FCGR1B/FCGR1A/FCER1G/CYBB/CD1E/CD1D/CD1C/CD1B/CD1A	17
BP	GO:0034765	regulation of ion transmembrane transport	33/665	483/18670	0.000286775	0.00281107	0.0022367	CCR2/JPH2/KCNE4/CACNA1H/THBS1/SLN/SLC8A1/CXCL11/SCN7A/SCN3A/RYR2/RGS4/RGS2/PLN/FXYD1/ABCB1/MMP9/CXCL9/MEF2C/KCNMB1/KCNMA1/KCNJ8/KCNA5/KCNA3/CXCL10/FHL1/FGF14/CYBB/CD19/CASQ2/CASQ1/ATP1A2/ANK2	33
BP	GO:0032102	negative regulation of response to external stimulus	27/665	365/18670	0.000294265	0.00287765	0.00228967	NLRP3/SIGLEC10/HAVCR2/TNFAIP8L2/SEMA3G/SLAMF8/FOXP3/GREM1/STAP1/LILRA2/FGL2/CXCL13/THBS1/TEK/PTPRC/PTGIS/IL2RA/IGF1/HGF/FPR2/FCGR2B/ELANE/SERPING1/APOD/ABCD2/AIF1/ADCYAP1	27
BP	GO:0002448	mast cell mediated immunity	8/665	49/18670	0.000307741	0.0030023	0.00238885	MILR1/CD300A/CD84/NR4A3/KIT/FGR/FCER1G/BTK	8
BP	GO:0001911	negative regulation of leukocyte mediated cytotoxicity	5/665	18/18670	0.000328816	0.00318526	0.00253443	HAVCR2/LILRB1/PTPRC/IL7R/FCGR2B	5
BP	GO:0032693	negative regulation of interleukin-10 production	5/665	18/18670	0.000328816	0.00318526	0.00253443	PDCD1LG2/FOXP3/LILRB1/TYROBP/FCGR2B	5
BP	GO:0042095	interferon-gamma biosynthetic process	5/665	18/18670	0.000328816	0.00318526	0.00253443	TLR8/TLR7/FOXP3/LILRB1/EBI3	5
BP	GO:0030500	regulation of bone mineralization	10/665	76/18670	0.000351862	0.0034005	0.00270569	TMEM119/GREM1/SLC8A1/CCL3/SRGN/OMD/MGP/MEF2C/S1PR1/CCR1	10
BP	GO:0055001	muscle cell development	17/665	186/18670	0.000365923	0.00352811	0.00280723	PI16/LMOD1/LDB3/RIPOR2/TMOD1/SLC8A1/RGS4/RGS2/PGM5/MYH11/MEF2C/IGF1/FLNC/CASQ2/CASQ1/ANK2/ACTC1	17
BP	GO:0035637	multicellular organismal signaling	18/665	204/18670	0.000382268	0.00366853	0.00291895	KCNE4/ABCC9/CACNA1H/SLC8A1/SCN7A/SCN3A/RYR2/PLN/FXYD1/NPR1/KCNK3/KCNA5/ITPR1/S1PR1/CASQ2/CASQ1/ATP1A2/ANK2	18
BP	GO:0045766	positive regulation of angiogenesis	18/665	204/18670	0.000382268	0.00366853	0.00291895	PIK3R6/HSPB6/RHOJ/VEGFC/THBS1/TEK/CCL11/PTGIS/PRKCB/ITGB2/ITGAX/HGF/CYP1B1/CYBB/CX3CR1/CMA1/C5AR1/C3AR1	18
BP	GO:0045577	regulation of B cell differentiation	6/665	28/18670	0.000384571	0.00368204	0.00292971	NFAM1/FCRL3/SLAMF8/NCKAP1L/CD27/BTK	6
BP	GO:0019933	cAMP-mediated signaling	17/665	187/18670	0.000389518	0.00372076	0.00296051	ADGRD1/GNG2/GPR65/VIP/CXCL11/RGS2/PTH1R/PTGFR/PTGER1/PLN/PDE3A/PDE2A/CXCL9/CXCL10/ADGRE1/ADCYAP1R1/ADCYAP1	17
BP	GO:0050708	regulation of protein secretion	32/665	472/18670	0.00040347	0.00384511	0.00305945	LILRA5/SSC5D/NLRP3/HAVCR2/TLR10/TLR8/FOXP3/CLEC4E/CLEC5A/LILRA2/LILRB1/VEGFC/TNFRSF4/CCL19/CCL5/CCL3/SRGN/NKX6-1/MMP12/KCNA5/ITPR1/IGF1/LRRC32/FGR/FCN1/FCGR2B/CSF1R/CD33/CD22/CD14/CD2/AIF1	32
BP	GO:0002712	regulation of B cell mediated immunity	8/665	51/18670	0.00040819	0.00387216	0.00308097	FOXP3/PTPRC/LTA/FCGR2B/FCER1G/CR1/CD28/BTK	8
BP	GO:0002889	regulation of immunoglobulin mediated immune response	8/665	51/18670	0.00040819	0.00387216	0.00308097	FOXP3/PTPRC/LTA/FCGR2B/FCER1G/CR1/CD28/BTK	8
BP	GO:1904894	positive regulation of STAT cascade	11/665	92/18670	0.000421903	0.00399304	0.00317716	CD300A/CCL5/PECAM1/KIT/IL10RA/IL7R/IGF1/HCLS1/FLT3/CYP1B1/CSF1R	11
BP	GO:0002638	negative regulation of immunoglobulin production	4/665	11/18670	0.000430908	0.00403193	0.0032081	FCRL3/FOXP3/FCGR2B/CD22	4
BP	GO:0002887	negative regulation of myeloid leukocyte mediated immunity	4/665	11/18670	0.000430908	0.00403193	0.0032081	CCR2/CD300A/CD84/FCGR2B	4
BP	GO:0002923	regulation of humoral immune response mediated by circulating immunoglobulin	4/665	11/18670	0.000430908	0.00403193	0.0032081	PTPRC/LTA/FCGR2B/CR1	4
BP	GO:0035747	natural killer cell chemotaxis	4/665	11/18670	0.000430908	0.00403193	0.0032081	CCL7/CCL5/CCL4/CCL3	4
BP	GO:0045060	negative thymic T cell selection	4/665	11/18670	0.000430908	0.00403193	0.0032081	PTPRC/DOCK2/CD28/AIRE	4
BP	GO:0002363	alpha-beta T cell lineage commitment	5/665	19/18670	0.000433247	0.00403547	0.00321092	SLAMF6/FOXP3/SPN/LY9/IRF4	5
BP	GO:0046641	positive regulation of alpha-beta T cell proliferation	5/665	19/18670	0.000433247	0.00403547	0.00321092	CCR2/RASAL3/EBI3/PTPRC/CD28	5
BP	GO:0002700	regulation of production of molecular mediator of immune response	14/665	139/18670	0.000447344	0.00415737	0.00330791	CCR2/FCRL3/NLRP3/SASH3/FOXP3/LILRB1/NR4A3/TNFRSF4/PTPRC/FCGR2B/FCER1G/CD28/CD22/BTK	14
BP	GO:0010882	regulation of cardiac muscle contraction by calcium ion signaling	6/665	29/18670	0.000470427	0.00435225	0.00346297	SLC8A1/RYR2/PLN/CASQ2/ATP1A2/ANK2	6
BP	GO:0060142	regulation of syncytium formation by plasma membrane fusion	6/665	29/18670	0.000470427	0.00435225	0.00346297	DCSTAMP/RIPOR2/TYROBP/CXCL9/CXCL10/CD53	6
BP	GO:0003018	vascular process in circulatory system	16/665	173/18670	0.000472977	0.00435626	0.00346616	GRIP2/VIP/TEK/SLC8A1/RGS2/PDE3A/PDE2A/NPR1/KCNMB1/KCNMA1/KCNA5/HTR2A/HRH2/ATP1A2/ADCYAP1/ACTA2	16
BP	GO:0055002	striated muscle cell development	16/665	173/18670	0.000472977	0.00435626	0.00346616	PI16/LMOD1/LDB3/RIPOR2/TMOD1/SLC8A1/RGS4/RGS2/PGM5/MYH11/MEF2C/IGF1/FLNC/CASQ2/CASQ1/ACTC1	16
BP	GO:0014066	regulation of phosphatidylinositol 3-kinase signaling	13/665	124/18670	0.000481866	0.00442822	0.00352342	PIK3R5/HCST/TEK/SELP/CCL5/MYOC/KIT/IGF1/HGF/HCLS1/FLT3/FGR/CD28	13
BP	GO:0051896	regulation of protein kinase B signaling	20/665	244/18670	0.000485879	0.00445515	0.00354485	P2RY12/ICOS/PIK3R5/THBS1/TEK/CCL21/CCL19/CCL3/MYOC/KIT/HGF/HCLS1/FGF10/FGF7/CX3CR1/CD86/CD80/CD28/CD19/AXL	20
BP	GO:0043271	negative regulation of ion transport	15/665	157/18670	0.00049967	0.00457142	0.00363736	KCNE4/LILRB1/LILRB2/VIP/THBS1/SLN/RGS4/RGS2/PLN/MMP9/HTR2A/CD33/CASQ2/ATP1A2/ADCYAP1	15
BP	GO:0002791	regulation of peptide secretion	33/665	500/18670	0.000528599	0.00482537	0.00383942	LILRA5/SSC5D/NLRP3/HAVCR2/TLR10/TLR8/FOXP3/CLEC4E/CLEC5A/LILRA2/LILRB1/VEGFC/TNFRSF4/CCL19/CCL5/CCL3/SRGN/NKX6-1/MMP12/KCNA5/ITPR1/IGF1/LRRC32/FGR/FCN1/FCGR2B/CSF1R/CD33/CD22/CD14/CD2/AIF1/ADCYAP1	33
BP	GO:0022617	extracellular matrix disassembly	10/665	80/18670	0.000534404	0.00486757	0.003873	SCUBE1/TPSAB1/MMP19/MMP12/MMP9/LCP1/ELANE/CTSG/CMA1/A2M	10
BP	GO:0034122	negative regulation of toll-like receptor signaling pathway	7/665	41/18670	0.000551315	0.00501051	0.00398674	CD300LF/LY96/LILRA4/CD300A/LILRA2/IRF4/CD14	7
BP	GO:0033630	positive regulation of cell adhesion mediated by integrin	5/665	20/18670	0.000560846	0.0050636	0.00402898	P2RY12/CXCL13/CCL21/CCL5/NCKAP1L	5
BP	GO:0042535	positive regulation of tumor necrosis factor biosynthetic process	5/665	20/18670	0.000560846	0.0050636	0.00402898	CCR2/TYROBP/THBS1/SPN/CYBB	5
BP	GO:0043369	CD4-positive or CD8-positive, alpha-beta T cell lineage commitment	5/665	20/18670	0.000560846	0.0050636	0.00402898	SLAMF6/FOXP3/SPN/LY9/IRF4	5
BP	GO:0001782	B cell homeostasis	6/665	30/18670	0.000570503	0.00513952	0.00408938	GAPT/DOCK10/FOXP3/TNFSF13B/MEF2C/NCKAP1L	6
BP	GO:0048662	negative regulation of smooth muscle cell proliferation	9/665	67/18670	0.000590088	0.00530435	0.00422053	MYOCD/VIPR2/VIP/OGN/NPR1/MEF2C/CNN1/APOD/AIF1	9
BP	GO:1901342	regulation of vasculature development	29/665	422/18670	0.000598676	0.00536982	0.00427263	CCR2/ECSCR/PIK3R6/HSPB6/MYOCD/RHOJ/TMEM100/STAB1/CXCL13/VEGFC/THBS4/THBS1/TEK/CCL11/PTGIS/PRKCB/ENPP2/NPR1/KIT/ITGB2/ITGAX/CXCL10/HGF/CYP1B1/CYBB/CX3CR1/CMA1/C5AR1/C3AR1	29
BP	GO:0010524	positive regulation of calcium ion transport into cytosol	8/665	54/18670	0.000607353	0.00542401	0.00431575	JPH2/CXCL11/CXCL9/CXCL10/CD19/CD4/CASQ1/ADCYAP1R1	8
BP	GO:0032655	regulation of interleukin-12 production	8/665	54/18670	0.000607353	0.00542401	0.00431575	LILRA5/TIGIT/TLR8/LILRB1/THBS1/SLAMF1/CCL19/CMKLR1	8
BP	GO:0002863	positive regulation of inflammatory response to antigenic stimulus	4/665	12/18670	0.000628205	0.00555004	0.00441602	LTA/FCER1G/CD28/BTK	4
BP	GO:0036005	response to macrophage colony-stimulating factor	4/665	12/18670	0.000628205	0.00555004	0.00441602	DCSTAMP/STAP1/PDE2A/CSF1R	4
BP	GO:0036006	cellular response to macrophage colony-stimulating factor stimulus	4/665	12/18670	0.000628205	0.00555004	0.00441602	DCSTAMP/STAP1/PDE2A/CSF1R	4
BP	GO:0043383	negative T cell selection	4/665	12/18670	0.000628205	0.00555004	0.00441602	PTPRC/DOCK2/CD28/AIRE	4
BP	GO:0051481	negative regulation of cytosolic calcium ion concentration	4/665	12/18670	0.000628205	0.00555004	0.00441602	SLC8A1/KCNK3/KCNA5/ATP1A2	4
BP	GO:0033003	regulation of mast cell activation	7/665	42/18670	0.000641521	0.00565055	0.004496	MILR1/CD300LF/CD300A/CD84/NR4A3/FGR/FCER1G	7
BP	GO:0050714	positive regulation of protein secretion	21/665	268/18670	0.000642327	0.00565055	0.004496	LILRA5/NLRP3/HAVCR2/TLR8/CLEC4E/CLEC5A/LILRA2/VEGFC/TNFRSF4/CCL19/CCL3/NKX6-1/MMP12/IGF1/FGR/FCN1/CSF1R/CD33/CD14/CD2/AIF1	21
BP	GO:0032637	interleukin-8 production	10/665	82/18670	0.000651583	0.00571976	0.00455106	SSC5D/TLR8/TLR7/LILRA2/PTPRC/FCN1/ELANE/CD33/CD14/CD2	10
BP	GO:0002793	positive regulation of peptide secretion	22/665	288/18670	0.000679117	0.00594878	0.00473329	LILRA5/NLRP3/HAVCR2/TLR8/CLEC4E/CLEC5A/LILRA2/VEGFC/TNFRSF4/CCL19/CCL3/NKX6-1/MMP12/IGF1/FGR/FCN1/CSF1R/CD33/CD14/CD2/AIF1/ADCYAP1	22
BP	GO:0090075	relaxation of muscle	6/665	31/18670	0.000686348	0.00599935	0.00477353	SLN/SLC8A1/RGS2/PLN/KCNMA1/ATP1A2	6
BP	GO:0002438	acute inflammatory response to antigenic stimulus	5/665	21/18670	0.000714699	0.00623393	0.00496018	FCGR2B/FCER1G/ELANE/BTK/ADCYAP1	5
BP	GO:0045834	positive regulation of lipid metabolic process	14/665	146/18670	0.000733159	0.00636796	0.00506682	P2RY12/SORBS1/NR4A3/TEK/CCL21/CCL19/KIT/HTR2A/FPR2/FLT3/FGR/CD19/APOC1/ABCD2	14
BP	GO:0061337	cardiac conduction	14/665	146/18670	0.000733159	0.00636796	0.00506682	KCNE4/ABCC9/SLC8A1/RYR2/PLN/FXYD1/NPR1/KCNK3/KCNA5/ITPR1/CASQ2/CASQ1/ATP1A2/ANK2	14
BP	GO:0031214	biomineral tissue development	15/665	163/18670	0.000740403	0.00641735	0.00510612	RSPO2/TMEM119/GREM1/CLEC3B/SLC8A1/CCL3/PTH1R/SRGN/OMD/MGP/MEF2C/IGF1/FGR/S1PR1/CCR1	15
BP	GO:0042088	T-helper 1 type immune response	7/665	43/18670	0.000743044	0.00642671	0.00511356	CCR2/HAVCR2/EBI3/SPN/SLC11A1/CCL19/CD80	7
BP	GO:0032615	interleukin-12 production	8/665	56/18670	0.000779061	0.00672409	0.00535019	LILRA5/TIGIT/TLR8/LILRB1/THBS1/SLAMF1/CCL19/CMKLR1	8
BP	GO:0032720	negative regulation of tumor necrosis factor production	9/665	70/18670	0.000816574	0.00703313	0.00559608	HAVCR2/FOXP3/CLEC4A/LILRA4/LILRB1/SLAMF1/IGF1/CD33/AXL	9
BP	GO:0035587	purinergic receptor signaling pathway	6/665	32/18670	0.000819587	0.00704434	0.005605	P2RY8/P2RY12/P2RY13/P2RY10/P2RY14/GPR34	6
BP	GO:0002864	regulation of acute inflammatory response to antigenic stimulus	4/665	13/18670	0.000881946	0.00753314	0.00599392	FCGR2B/FCER1G/BTK/ADCYAP1	4
BP	GO:0033004	negative regulation of mast cell activation	4/665	13/18670	0.000881946	0.00753314	0.00599392	MILR1/CD300LF/CD300A/CD84	4
BP	GO:0043301	negative regulation of leukocyte degranulation	4/665	13/18670	0.000881946	0.00753314	0.00599392	CCR2/CD300A/CD84/FCGR2B	4
BP	GO:0019883	antigen processing and presentation of endogenous antigen	5/665	22/18670	0.000898027	0.0076388	0.00607799	CD1E/CD1D/CD1C/CD1B/CD1A	5
BP	GO:0031342	negative regulation of cell killing	5/665	22/18670	0.000898027	0.0076388	0.00607799	HAVCR2/LILRB1/PTPRC/IL7R/FCGR2B	5
BP	GO:1904427	positive regulation of calcium ion transmembrane transport	9/665	71/18670	0.000906134	0.00769186	0.00612021	JPH2/CXCL11/RYR2/CXCL9/CXCL10/FGF14/CD19/CASQ1/ANK2	9
BP	GO:0031532	actin cytoskeleton reorganization	11/665	101/18670	0.000935394	0.00792391	0.00630485	PARVG/STAP1/GMFG/GPR65/TEK/KIT/HCLS1/FGF10/FGF7/S1PR1/CSF1R	11
BP	GO:0051153	regulation of striated muscle cell differentiation	12/665	117/18670	0.000954434	0.00806859	0.00641997	TMEM119/PI16/MYOCD/GREM1/RIPOR2/RGS4/RGS2/CXCL9/MEF2C/CXCL10/IGF1/CD53	12
BP	GO:0033002	muscle cell proliferation	19/665	239/18670	0.000961501	0.00811168	0.00645425	RBPMS2/MYOCD/NR4A3/VIPR2/VIP/THBS1/CCL5/PDE1A/OGN/NPR1/MMP9/MEF2C/IGF1/ELN/ELANE/S1PR1/CNN1/APOD/AIF1	19
BP	GO:0046633	alpha-beta T cell proliferation	6/665	33/18670	0.000971917	0.00816609	0.00649754	CCR2/RASAL3/EBI3/PTPRC/DOCK2/CD28	6
BP	GO:0050718	positive regulation of interleukin-1 beta secretion	6/665	33/18670	0.000971917	0.00816609	0.00649754	LILRA5/NLRP3/TLR8/LILRA2/CCL19/CCL3	6
BP	GO:1903556	negative regulation of tumor necrosis factor superfamily cytokine production	9/665	72/18670	0.00100351	0.00841433	0.00669506	HAVCR2/FOXP3/CLEC4A/LILRA4/LILRB1/SLAMF1/IGF1/CD33/AXL	9
BP	GO:0006813	potassium ion transport	19/665	240/18670	0.00101038	0.00845474	0.00672722	KCNT2/P2RY12/KCNE4/ABCC9/VIP/RGS4/FXYD1/KCNMB1/KCNMA1/KCNK3/KCNJ8/KCNA5/KCNA3/HTR2A/FHL1/CASQ2/ATP1A2/ANK2/ADCYAP1	19
BP	GO:1903169	regulation of calcium ion transmembrane transport	14/665	151/18670	0.00102105	0.00852672	0.00678449	JPH2/SLN/SLC8A1/CXCL11/RYR2/PLN/CXCL9/CXCL10/FGF14/CD19/CASQ2/CASQ1/ATP1A2/ANK2	14
BP	GO:0032675	regulation of interleukin-6 production	14/665	152/18670	0.00108877	0.00907379	0.00721978	LILRA5/HAVCR2/TLR8/TLR7/FOXP3/LILRA2/LILRB2/TYROBP/SLAMF1/HGF/NCKAP1L/FCER1G/AIF1/ADCYAP1	14
BP	GO:1902106	negative regulation of leukocyte differentiation	11/665	103/18670	0.00110119	0.00915875	0.00728738	FOXP3/LILRB3/LILRB4/FGL2/LILRB1/CCL3/LAG3/FCGR2B/FBN1/CTLA4/C1QC	11
BP	GO:0045824	negative regulation of innate immune response	8/665	59/18670	0.00110769	0.00918817	0.00731078	HAVCR2/SLAMF8/VSIG4/LILRB1/MMP12/CR1/SERPING1/A2M	8
BP	GO:0030239	myofibril assembly	9/665	73/18670	0.00110919	0.00918817	0.00731078	LMOD1/LDB3/TMOD1/PGM5/MYH11/MEF2C/CASQ2/CASQ1/ACTC1	9
BP	GO:0009595	detection of biotic stimulus	5/665	23/18670	0.00111416	0.00919242	0.00731417	SSC5D/NLRP3/LY96/CD1D/C4B	5
BP	GO:0032703	negative regulation of interleukin-2 production	5/665	23/18670	0.00111416	0.00919242	0.00731417	HAVCR2/FOXP3/VSIG4/PTPRC/LAG3	5
BP	GO:0007157	heterophilic cell-cell adhesion via plasma membrane cell adhesion molecules	7/665	46/18670	0.00112551	0.00926742	0.00737385	IGSF21/HMCN1/FAT4/CADM3/CD209/SELP/ITGAL	7
BP	GO:1903532	positive regulation of secretion by cell	27/665	399/18670	0.0011447	0.00940663	0.00748461	LILRA5/NLRP3/HAVCR2/TLR8/CLEC4E/CLEC5A/LILRA2/CACNA1H/VIP/VEGFC/TNFRSF4/CCL19/CCL3/NKX6-1/MMP12/ITGB2/ITGAM/IGF1/FGR/FCN1/FCER1G/CSF1R/CD33/CD14/CD2/AIF1/ADCYAP1	27
BP	GO:0050930	induction of positive chemotaxis	4/665	14/18670	0.00120012	0.00982289	0.00781581	SCG2/VEGFC/IL16/FGF10	4
BP	GO:0071361	cellular response to ethanol	4/665	14/18670	0.00120012	0.00982289	0.00781581	SPI1/CCL7/KCNMB1/CYBB	4
BP	GO:0032418	lysosome localization	9/665	74/18670	0.00122369	0.00997607	0.0079377	MILR1/CD300A/CD84/NR4A3/MAP6/KIT/FGR/FCER1G/BTK	9
BP	GO:0032677	regulation of interleukin-8 production	9/665	74/18670	0.00122369	0.00997607	0.0079377	SSC5D/TLR8/TLR7/PTPRC/FCN1/ELANE/CD33/CD14/CD2	9
BP	GO:0046427	positive regulation of JAK-STAT cascade	10/665	89/18670	0.00124028	0.0100914	0.00802946	CD300A/CCL5/PECAM1/KIT/IL10RA/IGF1/HCLS1/FLT3/CYP1B1/CSF1R	10
BP	GO:0045765	regulation of angiogenesis	26/665	383/18670	0.00133977	0.0108676	0.00864707	CCR2/ECSCR/PIK3R6/HSPB6/RHOJ/STAB1/CXCL13/VEGFC/THBS4/THBS1/TEK/CCL11/PTGIS/PRKCB/ENPP2/NPR1/ITGB2/ITGAX/CXCL10/HGF/CYP1B1/CYBB/CX3CR1/CMA1/C5AR1/C3AR1	26
BP	GO:0045622	regulation of T-helper cell differentiation	6/665	35/18670	0.00134096	0.0108676	0.00864707	NLRP3/FOXP3/CCL19/IRF4/CD86/CD80	6
BP	GO:0051701	interaction with host	17/665	209/18670	0.00136116	0.0109884	0.00874318	CLEC4G/CD209/CLEC5A/TNFRSF4/SLAMF1/CCL8/NCAM1/MRC1/ITGB3/HTR2A/FCN1/CR1/CCR5/CD86/CD80/CD4/AXL	17
BP	GO:0034162	toll-like receptor 9 signaling pathway	5/665	24/18670	0.00136654	0.0109884	0.00874318	FCRL3/HAVCR2/TLR8/TLR7/LILRA4	5
BP	GO:0050857	positive regulation of antigen receptor-mediated signaling pathway	5/665	24/18670	0.00136654	0.0109884	0.00874318	NFAM1/STAP1/TESPA1/PTPRC/PRKCB	5
BP	GO:1903010	regulation of bone development	5/665	24/18670	0.00136654	0.0109884	0.00874318	TMEM119/GREM1/LILRB1/TYROBP/FBN1	5
BP	GO:0034113	heterotypic cell-cell adhesion	8/665	61/18670	0.00138231	0.0110719	0.00880964	LILRB2/PTPRC/ITGB3/ITGB2/ITGAX/ITGA4/CD2/CD1D	8
BP	GO:2000514	regulation of CD4-positive, alpha-beta T cell activation	8/665	61/18670	0.00138231	0.0110719	0.00880964	NLRP3/SASH3/FOXP3/CCL19/IRF4/NCKAP1L/CD86/CD80	8
BP	GO:0007189	adenylate cyclase-activating G protein-coupled receptor signaling pathway	13/665	139/18670	0.00140831	0.0112583	0.00895795	ADGRD1/GNG2/GPR65/VIP/CXCL11/PTH1R/PTGFR/PTGER1/PLN/CXCL9/CXCL10/ADGRE1/ADCYAP1	13
BP	GO:0002260	lymphocyte homeostasis	8/665	62/18670	0.00153853	0.0122754	0.00976725	GAPT/DOCK10/FOXP3/SIT1/TNFSF13B/MEF2C/IL2RA/NCKAP1L	8
BP	GO:0051047	positive regulation of secretion	28/665	428/18670	0.00154869	0.0123326	0.00981275	LILRA5/NLRP3/HAVCR2/TLR8/CLEC4E/CLEC5A/LILRA2/CACNA1H/VIP/VEGFC/TNFRSF4/CCL19/CCL3/NPR1/NKX6-1/MMP12/ITGB2/ITGAM/IGF1/FGR/FCN1/FCER1G/CSF1R/CD33/CD14/CD2/AIF1/ADCYAP1	28
BP	GO:0097242	amyloid-beta clearance	6/665	36/18670	0.00156139	0.0124097	0.00987409	MYOCD/MARCO/MSR1/ITGB2/ITGAM/C5AR1	6
BP	GO:0002467	germinal center formation	4/665	15/18670	0.00159073	0.0126186	0.0100403	KLHL6/TNFSF13B/CXCL13/MEF2C	4
BP	GO:0002686	negative regulation of leukocyte migration	7/665	49/18670	0.00164749	0.0130437	0.0103785	SLAMF8/GREM1/STAP1/CD300A/RIPOR2/CCL21/APOD	7
BP	GO:0002637	regulation of immunoglobulin production	8/665	63/18670	0.00170842	0.0134742	0.0107211	FCRL3/SASH3/FOXP3/TNFRSF4/PTPRC/FCGR2B/CD28/CD22	8
BP	GO:0034394	protein localization to cell surface	8/665	63/18670	0.00170842	0.0134742	0.0107211	GPIHBP1/FBLN5/TYROBP/FGF10/FGF7/FCN1/FCER1G/ANK2	8
BP	GO:0042063	gliogenesis	21/665	290/18670	0.00173408	0.0136505	0.0108613	CCR2/LGI4/P2RY12/STAP1/DAAM2/TSPAN2/CCL3/PLP1/NKX6-1/MYOC/LTA/LAMA2/FPR2/FGF10/GPR183/CX3CR1/CSF1R/C5AR1/C1QA/ASPA/ADCYAP1	21
BP	GO:0086010	membrane depolarization during action potential	6/665	37/18670	0.00180831	0.0142077	0.0113047	CACNA1H/SLC8A1/SCN7A/SCN3A/ATP1A2/ANK2	6
BP	GO:0035296	regulation of tube diameter	13/665	143/18670	0.00182029	0.0142204	0.0113148	GRIP2/VIP/SLC8A1/RGS2/NPR1/KCNMB1/KCNMA1/KCNA5/HTR2A/HRH2/ATP1A2/ADCYAP1/ACTA2	13
BP	GO:0050880	regulation of blood vessel size	13/665	143/18670	0.00182029	0.0142204	0.0113148	GRIP2/VIP/SLC8A1/RGS2/NPR1/KCNMB1/KCNMA1/KCNA5/HTR2A/HRH2/ATP1A2/ADCYAP1/ACTA2	13
BP	GO:0097746	regulation of blood vessel diameter	13/665	143/18670	0.00182029	0.0142204	0.0113148	GRIP2/VIP/SLC8A1/RGS2/NPR1/KCNMB1/KCNMA1/KCNA5/HTR2A/HRH2/ATP1A2/ADCYAP1/ACTA2	13
BP	GO:2000725	regulation of cardiac muscle cell differentiation	7/665	50/18670	0.00185788	0.0144865	0.0115266	PI16/MYOCD/GREM1/RGS4/RGS2/MEF2C/IGF1	7
BP	GO:0070167	regulation of biomineral tissue development	10/665	94/18670	0.00188235	0.0146203	0.011633	TMEM119/GREM1/SLC8A1/CCL3/SRGN/OMD/MGP/MEF2C/S1PR1/CCR1	10
BP	GO:0032635	interleukin-6 production	14/665	161/18670	0.00188609	0.0146203	0.011633	LILRA5/HAVCR2/TLR8/TLR7/FOXP3/LILRA2/LILRB2/TYROBP/SLAMF1/HGF/NCKAP1L/FCER1G/AIF1/ADCYAP1	14
BP	GO:0002228	natural killer cell mediated immunity	8/665	64/18670	0.00189279	0.0146203	0.011633	PIK3R6/SLAMF6/HAVCR2/SLAMF7/LILRB1/SH2D1A/LAG3/KLRD1	8
BP	GO:0045670	regulation of osteoclast differentiation	8/665	64/18670	0.00189279	0.0146203	0.011633	LILRB3/LILRB4/LILRB1/RASSF2/TYROBP/CCL3/FBN1/CCR1	8
BP	GO:0050922	negative regulation of chemotaxis	8/665	64/18670	0.00189279	0.0146203	0.011633	SEMA3G/SLAMF8/GREM1/STAP1/CXCL13/THBS1/ELANE/AIF1	8
BP	GO:0035150	regulation of tube size	13/665	144/18670	0.00193752	0.0149378	0.0118856	GRIP2/VIP/SLC8A1/RGS2/NPR1/KCNMB1/KCNMA1/KCNA5/HTR2A/HRH2/ATP1A2/ADCYAP1/ACTA2	13
BP	GO:0002360	T cell lineage commitment	5/665	26/18670	0.00199415	0.0152885	0.0121646	SLAMF6/FOXP3/SPN/LY9/IRF4	5
BP	GO:0072539	T-helper 17 cell differentiation	5/665	26/18670	0.00199415	0.0152885	0.0121646	SLAMF6/NLRP3/FOXP3/LY9/IRF4	5
BP	GO:1903959	regulation of anion transmembrane transport	5/665	26/18670	0.00199415	0.0152885	0.0121646	THBS1/RGS4/RGS2/ABCB1/ATP1A2	5
BP	GO:0002295	T-helper cell lineage commitment	4/665	16/18670	0.00206169	0.0156316	0.0124377	SLAMF6/SPN/LY9/IRF4	4
BP	GO:0002643	regulation of tolerance induction	4/665	16/18670	0.00206169	0.0156316	0.0124377	HAVCR2/FOXP3/LILRB2/IL2RA	4
BP	GO:0006957	complement activation, alternative pathway	4/665	16/18670	0.00206169	0.0156316	0.0124377	VSIG4/CFH/CR1/C7	4
BP	GO:0010820	positive regulation of T cell chemotaxis	4/665	16/18670	0.00206169	0.0156316	0.0124377	CCR2/CXCL13/CCL21/CCL5	4
BP	GO:0033033	negative regulation of myeloid cell apoptotic process	4/665	16/18670	0.00206169	0.0156316	0.0124377	CLEC5A/CCL5/FCER1G/CCR5	4
BP	GO:0055119	relaxation of cardiac muscle	4/665	16/18670	0.00206169	0.0156316	0.0124377	SLC8A1/RGS2/PLN/ATP1A2	4
BP	GO:0050716	positive regulation of interleukin-1 secretion	6/665	38/18670	0.00208372	0.0157697	0.0125475	LILRA5/NLRP3/TLR8/LILRA2/CCL19/CCL3	6
BP	GO:0031032	actomyosin structure organization	16/665	199/18670	0.00209371	0.0158161	0.0125845	LMOD1/LDB3/SORBS1/GPR65/WAS/TMOD1/PGM5/MYOC/MYH11/MEF2C/ELN/S1PR1/CNN1/CASQ2/CASQ1/ACTC1	16
BP	GO:0001503	ossification	26/665	398/18670	0.00228611	0.017238	0.0137158	RSPO2/TMEM119/CHRDL1/FAT4/DHH/GREM1/CLEC5A/RASSF2/ZBTB16/CLEC3B/TEK/SLC8A1/CCL3/RORB/PTH1R/SRGN/OMD/MYOC/MGP/MEF2C/IGF1/HGF/GDF10/FGR/S1PR1/CCR1	26
BP	GO:1905207	regulation of cardiocyte differentiation	8/665	66/18670	0.0023084	0.0173742	0.0138242	PI16/MYOCD/SOX17/GREM1/RGS4/RGS2/MEF2C/IGF1	8
BP	GO:0002825	regulation of T-helper 1 type immune response	5/665	27/18670	0.00237658	0.0177898	0.0141549	CCR2/HAVCR2/SLC11A1/CCL19/CD80	5
BP	GO:0045671	negative regulation of osteoclast differentiation	5/665	27/18670	0.00237658	0.0177898	0.0141549	LILRB3/LILRB4/LILRB1/CCL3/FBN1	5
BP	GO:0060143	positive regulation of syncytium formation by plasma membrane fusion	5/665	27/18670	0.00237658	0.0177898	0.0141549	DCSTAMP/RIPOR2/TYROBP/CXCL9/CD53	5
BP	GO:0030278	regulation of ossification	16/665	203/18670	0.00255921	0.0191221	0.015215	TMEM119/GREM1/RASSF2/ZBTB16/SLC8A1/CCL3/RORB/SRGN/OMD/MGP/MEF2C/IGF1/HGF/GDF10/S1PR1/CCR1	16
BP	GO:0050702	interleukin-1 beta secretion	7/665	53/18670	0.00261562	0.0194761	0.0154966	LILRA5/GBP5/NLRP3/TLR8/LILRA2/CCL19/CCL3	7
BP	GO:0002693	positive regulation of cellular extravasation	4/665	17/18670	0.00262079	0.0194761	0.0154966	CCR2/RIPOR2/ITGA4/ELANE	4
BP	GO:1904996	positive regulation of leukocyte adhesion to vascular endothelial cell	4/665	17/18670	0.00262079	0.0194761	0.0154966	CCR2/ITGB2/ITGA4/ELANE	4
BP	GO:0034764	positive regulation of transmembrane transport	16/665	204/18670	0.00268813	0.0199406	0.0158662	CCR2/JPH2/SORBS1/NR4A3/CXCL11/RYR2/FXYD1/ABCB1/CXCL9/KCNMB1/CXCL10/IGF1/FGF14/CD19/CASQ1/ANK2	16
BP	GO:0042036	negative regulation of cytokine biosynthetic process	6/665	40/18670	0.00272814	0.0201648	0.0160446	FOXP3/LILRB1/TYROBP/PTPRC/LAG3/ELANE	6
BP	GO:0051281	positive regulation of release of sequestered calcium ion into cytosol	6/665	40/18670	0.00272814	0.0201648	0.0160446	JPH2/CXCL11/CXCL9/CXCL10/CD19/CASQ1	6
BP	GO:0008360	regulation of cell shape	13/665	150/18670	0.0027788	0.0205023	0.0163132	FGD2/RHOJ/ARHGAP15/PLXNC1/LST1/CCL13/CCL11/CCL7/CCL3/KIT/ITGB2/FGR/CSF1R	13
BP	GO:1904062	regulation of cation transmembrane transport	23/665	342/18670	0.00278378	0.0205024	0.0163132	CCR2/JPH2/KCNE4/SLN/SLC8A1/CXCL11/RYR2/RGS4/RGS2/PLN/FXYD1/MMP9/CXCL9/MEF2C/KCNMB1/CXCL10/FHL1/FGF14/CD19/CASQ2/CASQ1/ATP1A2/ANK2	23
BP	GO:0002691	regulation of cellular extravasation	5/665	28/18670	0.00280962	0.0205457	0.0163477	CCR2/RIPOR2/CCL21/ITGA4/ELANE	5
BP	GO:0032647	regulation of interferon-alpha production	5/665	28/18670	0.00280962	0.0205457	0.0163477	HAVCR2/TLR8/TLR7/LILRA4/MMP12	5
BP	GO:0050858	negative regulation of antigen receptor-mediated signaling pathway	5/665	28/18670	0.00280962	0.0205457	0.0163477	FCRL3/CD300A/LILRB4/FCGR2B/CD22	5
BP	GO:1904994	regulation of leukocyte adhesion to vascular endothelial cell	5/665	28/18670	0.00280962	0.0205457	0.0163477	CCR2/CCL21/ITGB2/ITGA4/ELANE	5
BP	GO:0043267	negative regulation of potassium ion transport	6/665	41/18670	0.00310131	0.0226385	0.0180129	KCNE4/VIP/RGS4/HTR2A/CASQ2/ADCYAP1	6
BP	GO:0050830	defense response to Gram-positive bacterium	10/665	101/18670	0.00320637	0.0233639	0.0185901	SSC5D/MPEG1/NLRP3/HAVCR2/RNASE6/LTA/FGR/CTSG/TNFSF8/C5AR1	10
BP	GO:0043030	regulation of macrophage activation	7/665	55/18670	0.00323932	0.0235624	0.018748	HAVCR2/STAP1/VSIG4/THBS1/CCL3/PTPRC/FCGR2B	7
BP	GO:0009615	response to virus	22/665	326/18670	0.00326314	0.0236938	0.0188525	NLRP3/TLR8/TLR7/FOXP3/CD207/FGL2/LILRB1/ABCC9/CCL22/CCL19/CCL11/CCL8/CCL5/CCL4/RNASE6/PTPRC/MMP12/CXCL9/CXCL10/IL2RA/FGR/ACTA2	22
BP	GO:0070233	negative regulation of T cell apoptotic process	4/665	18/18670	0.00327563	0.0237426	0.0188914	DOCK8/CCL5/IL7R/CD27	4
BP	GO:0032970	regulation of actin filament-based process	25/665	388/18670	0.00329098	0.0237716	0.0189144	SYNPO2/RHOJ/STAP1/LMOD1/FAM107A/GMFG/GPR65/WAS/TMOD1/TEK/CCL21/CCL11/RYR2/RGS4/PLN/MYOC/MEF2C/NCKAP1L/HCLS1/EPHA3/ELN/S1PR1/CSF1R/ATP1A2/ANK2	25
BP	GO:0033032	regulation of myeloid cell apoptotic process	5/665	29/18670	0.00329695	0.0237716	0.0189144	CLEC5A/CCL5/MEF2C/FCER1G/CCR5	5
BP	GO:0072538	T-helper 17 type immune response	5/665	29/18670	0.00329695	0.0237716	0.0189144	SLAMF6/NLRP3/FOXP3/LY9/IRF4	5
BP	GO:0034121	regulation of toll-like receptor signaling pathway	8/665	70/18670	0.00335205	0.0240845	0.0191634	CD300LF/FCRL3/LY96/LILRA4/CD300A/LILRA2/IRF4/CD14	8
BP	GO:0061515	myeloid cell development	8/665	70/18670	0.00335205	0.0240845	0.0191634	LILRB1/TSPAN2/TYROBP/KIT/NCKAP1L/FLI1/FBN1/EVI2B	8
BP	GO:0002367	cytokine production involved in immune response	10/665	102/18670	0.00344451	0.0247056	0.0196576	CCR2/NLRP3/SASH3/FOXP3/LILRB1/NR4A3/SLC11A1/KIT/FCER1G/BTK	10
BP	GO:0030101	natural killer cell activation	9/665	86/18670	0.00349515	0.0250253	0.019912	ZNF683/HAVCR2/SLAMF7/IL21R/TYROBP/PTPRC/ITGB2/CD2/AXL	9
BP	GO:0051154	negative regulation of striated muscle cell differentiation	6/665	42/18670	0.00351128	0.0250971	0.0199691	TMEM119/PI16/MYOCD/RGS4/RGS2/CXCL10	6
BP	GO:0000768	syncytium formation by plasma membrane fusion	7/665	56/18670	0.00359079	0.0255766	0.0203506	DCSTAMP/RIPOR2/CACNA1H/TYROBP/CXCL9/CXCL10/CD53	7
BP	GO:0140253	cell-cell fusion	7/665	56/18670	0.00359079	0.0255766	0.0203506	DCSTAMP/RIPOR2/CACNA1H/TYROBP/CXCL9/CXCL10/CD53	7
BP	GO:0032607	interferon-alpha production	5/665	30/18670	0.00384225	0.0272372	0.0216719	HAVCR2/TLR8/TLR7/LILRA4/MMP12	5
BP	GO:0046640	regulation of alpha-beta T cell proliferation	5/665	30/18670	0.00384225	0.0272372	0.0216719	CCR2/RASAL3/EBI3/PTPRC/CD28	5
BP	GO:0006941	striated muscle contraction	14/665	174/18670	0.00384377	0.0272372	0.0216719	RCSD1/KCNE4/SYNM/SLC8A1/RYR2/RGS2/PLN/KCNJ8/KCNA5/CASQ2/CASQ1/ATP1A2/ANK2/ACTC1	14
BP	GO:0030048	actin filament-based movement	12/665	138/18670	0.00386907	0.0273694	0.0217771	KCNE4/WIPF1/WAS/TMOD1/RYR2/PLN/KCNJ8/KCNA5/DES/ATP1A2/ANK2/ACTC1	12
BP	GO:0034767	positive regulation of ion transmembrane transport	13/665	156/18670	0.0038974	0.0275224	0.0218989	CCR2/JPH2/CXCL11/RYR2/FXYD1/ABCB1/CXCL9/KCNMB1/CXCL10/FGF14/CD19/CASQ1/ANK2	13
BP	GO:0071356	cellular response to tumor necrosis factor	20/665	291/18670	0.00400127	0.0281464	0.0223953	DCSTAMP/TNFSF13B/TNFRSF4/THBS1/CCL23/CCL22/CCL21/CCL19/CCL18/CCL13/CCL11/CCL8/CCL7/CCL5/CCL4/CCL3/LTA/TNFRSF9/TNFSF8/CD27	20
BP	GO:0001991	regulation of systemic arterial blood pressure by circulatory renin-angiotensin	4/665	19/18670	0.0040336	0.0281464	0.0223953	SUCNR1/CTSG/CPA3/CMA1	4
BP	GO:0002313	mature B cell differentiation involved in immune response	4/665	19/18670	0.0040336	0.0281464	0.0223953	DOCK10/ITM2A/FCGR2B/GPR183	4
BP	GO:0032930	positive regulation of superoxide anion generation	4/665	19/18670	0.0040336	0.0281464	0.0223953	TYROBP/ITGB2/ITGAM/FPR2	4
BP	GO:0071435	potassium ion export	4/665	19/18670	0.0040336	0.0281464	0.0223953	KCNT2/KCNE4/KCNA5/KCNA3	4
BP	GO:0097623	potassium ion export across plasma membrane	4/665	19/18670	0.0040336	0.0281464	0.0223953	KCNT2/KCNE4/KCNA5/KCNA3	4
BP	GO:0098581	detection of external biotic stimulus	4/665	19/18670	0.0040336	0.0281464	0.0223953	SSC5D/LY96/CD1D/C4B	4
BP	GO:0034612	response to tumor necrosis factor	21/665	312/18670	0.00411803	0.0286868	0.0228254	DCSTAMP/TNFSF13B/TNFRSF4/THBS1/CCL23/CCL22/CCL21/CCL19/CCL18/CCL13/CCL11/CCL8/CCL7/CCL5/CCL4/CCL3/LTA/TNFRSF9/TNFSF8/CD27/CD14	21
BP	GO:0097305	response to alcohol	17/665	233/18670	0.00423624	0.0294605	0.023441	GNG2/SPI1/CCL21/CCL19/CCL7/CCL3/RGS4/RGS2/PTGFR/KCNMB1/CYBB/CCR5/CD27/CD14/ADCYAP1R1/ADCYAP1/ACTC1	17
BP	GO:0043266	regulation of potassium ion transport	10/665	105/18670	0.00424413	0.0294656	0.023445	KCNE4/VIP/RGS4/KCNMB1/KCNA5/HTR2A/FHL1/CASQ2/ANK2/ADCYAP1	10
BP	GO:0006949	syncytium formation	7/665	58/18670	0.00437992	0.0301055	0.0239541	DCSTAMP/RIPOR2/CACNA1H/TYROBP/CXCL9/CXCL10/CD53	7
BP	GO:0035306	positive regulation of dephosphorylation	7/665	58/18670	0.00437992	0.0301055	0.0239541	FCRL3/DUSP26/CD300A/LILRB2/PTPRC/MEF2C/CD33	7
BP	GO:0007193	adenylate cyclase-inhibiting G protein-coupled receptor signaling pathway	9/665	89/18670	0.00439888	0.0301055	0.0239541	P2RY12/MARCO/SSTR2/RGS2/RGS1/PDE2A/GRIK3/FPR2/S1PR1	9
BP	GO:0032602	chemokine production	9/665	89/18670	0.00439888	0.0301055	0.0239541	HAVCR2/TLR7/ACKR1/ELANE/CSF1R/APOD/AIRE/AIF1/ADCYAP1	9
BP	GO:1901019	regulation of calcium ion transmembrane transporter activity	9/665	89/18670	0.00439888	0.0301055	0.0239541	JPH2/SLN/RYR2/PLN/FGF14/CASQ2/CASQ1/ATP1A2/ANK2	9
BP	GO:0002888	positive regulation of myeloid leukocyte mediated immunity	5/665	31/18670	0.00444915	0.0301055	0.0239541	ITGB2/ITGAM/FGR/FCER1G/BTK	5
BP	GO:0051482	positive regulation of cytosolic calcium ion concentration involved in phospholipase C-activating G protein-coupled signaling pathway	5/665	31/18670	0.00444915	0.0301055	0.0239541	P2RY8/P2RY10/GPR65/S1PR1/C3AR1	5
BP	GO:0035307	positive regulation of protein dephosphorylation	6/665	44/18670	0.00445018	0.0301055	0.0239541	FCRL3/DUSP26/CD300A/LILRB2/PTPRC/CD33	6
BP	GO:0042269	regulation of natural killer cell mediated cytotoxicity	6/665	44/18670	0.00445018	0.0301055	0.0239541	PIK3R6/SLAMF6/HAVCR2/LILRB1/SH2D1A/LAG3	6
BP	GO:0002713	negative regulation of B cell mediated immunity	3/665	10/18670	0.00447523	0.0301055	0.0239541	FOXP3/FCGR2B/CR1	3
BP	GO:0002890	negative regulation of immunoglobulin mediated immune response	3/665	10/18670	0.00447523	0.0301055	0.0239541	FOXP3/FCGR2B/CR1	3
BP	GO:0032621	interleukin-18 production	3/665	10/18670	0.00447523	0.0301055	0.0239541	GBP5/NLRP3/CD84	3
BP	GO:0044557	relaxation of smooth muscle	3/665	10/18670	0.00447523	0.0301055	0.0239541	SLC8A1/RGS2/KCNMA1	3
BP	GO:0050861	positive regulation of B cell receptor signaling pathway	3/665	10/18670	0.00447523	0.0301055	0.0239541	NFAM1/STAP1/PRKCB	3
BP	GO:0071313	cellular response to caffeine	3/665	10/18670	0.00447523	0.0301055	0.0239541	SLC8A1/RYR2/CASQ2	3
BP	GO:0086070	SA node cell to atrial cardiac muscle cell communication	3/665	10/18670	0.00447523	0.0301055	0.0239541	RYR2/KCNA5/ANK2	3
BP	GO:1903789	regulation of amino acid transmembrane transport	3/665	10/18670	0.00447523	0.0301055	0.0239541	RGS4/RGS2/ATP1A2	3
BP	GO:2000109	regulation of macrophage apoptotic process	3/665	10/18670	0.00447523	0.0301055	0.0239541	CCL5/MEF2C/CCR5	3
BP	GO:2000425	regulation of apoptotic cell clearance	3/665	10/18670	0.00447523	0.0301055	0.0239541	CD300LF/C4B/C4A	3
BP	GO:0014013	regulation of gliogenesis	11/665	124/18670	0.00478633	0.0321457	0.0255775	CCR2/P2RY12/STAP1/DAAM2/CCL3/NKX6-1/LTA/GPR183/CX3CR1/ASPA/ADCYAP1	11
BP	GO:0002827	positive regulation of T-helper 1 type immune response	4/665	20/18670	0.00490179	0.0328141	0.0261093	CCR2/SLC11A1/CCL19/CD80	4
BP	GO:0051580	regulation of neurotransmitter uptake	4/665	20/18670	0.00490179	0.0328141	0.0261093	RGS4/RGS2/ITGB3/ATP1A2	4
BP	GO:0048771	tissue remodeling	14/665	179/18670	0.00494006	0.0330166	0.0262704	CCR2/TMEM119/RSPO3/DCSTAMP/GREM1/RASSF2/THBS4/PTH1R/MEF2C/ITGB3/FGF10/S1PR1/CSF1R/AXL	14
BP	GO:0045471	response to ethanol	11/665	125/18670	0.00508442	0.0339264	0.0269943	SPI1/CCL7/RGS4/RGS2/KCNMB1/CYBB/CD27/CD14/ADCYAP1R1/ADCYAP1/ACTC1	11
BP	GO:0042267	natural killer cell mediated cytotoxicity	7/665	60/18670	0.00529343	0.0352638	0.0280585	PIK3R6/SLAMF6/HAVCR2/SLAMF7/LILRB1/SH2D1A/LAG3	7
BP	GO:1904064	positive regulation of cation transmembrane transport	12/665	144/18670	0.00543792	0.0361482	0.0287622	CCR2/JPH2/CXCL11/RYR2/FXYD1/CXCL9/KCNMB1/CXCL10/FGF14/CD19/CASQ1/ANK2	12
BP	GO:0051147	regulation of muscle cell differentiation	14/665	181/18670	0.00544374	0.0361482	0.0287622	RBPMS2/TMEM119/PI16/MYOCD/GREM1/RIPOR2/RGS4/RGS2/CXCL9/MEF2C/KIT/CXCL10/IGF1/CD53	14
BP	GO:0002715	regulation of natural killer cell mediated immunity	6/665	46/18670	0.00556213	0.0367565	0.0292462	PIK3R6/SLAMF6/HAVCR2/LILRB1/SH2D1A/LAG3	6
BP	GO:0033628	regulation of cell adhesion mediated by integrin	6/665	46/18670	0.00556213	0.0367565	0.0292462	P2RY12/CXCL13/CCL21/CCL5/NCKAP1L/CYP1B1	6
BP	GO:0050706	regulation of interleukin-1 beta secretion	6/665	46/18670	0.00556213	0.0367565	0.0292462	LILRA5/NLRP3/TLR8/LILRA2/CCL19/CCL3	6
BP	GO:0050701	interleukin-1 secretion	7/665	61/18670	0.00580043	0.0382698	0.0304503	LILRA5/GBP5/NLRP3/TLR8/LILRA2/CCL19/CCL3	7
BP	GO:0033028	myeloid cell apoptotic process	5/665	33/18670	0.00586225	0.038471	0.0306104	CLEC5A/CCL5/MEF2C/FCER1G/CCR5	5
BP	GO:0070232	regulation of T cell apoptotic process	5/665	33/18670	0.00586225	0.038471	0.0306104	GIMAP8/DOCK8/CCL5/IL7R/CD27	5
BP	GO:0030502	negative regulation of bone mineralization	4/665	21/18670	0.00588699	0.038471	0.0306104	GREM1/CCL3/SRGN/CCR1	4
BP	GO:0032516	positive regulation of phosphoprotein phosphatase activity	4/665	21/18670	0.00588699	0.038471	0.0306104	FCRL3/CD300A/PTPRC/CD33	4
BP	GO:0045061	thymic T cell selection	4/665	21/18670	0.00588699	0.038471	0.0306104	PTPRC/DOCK2/CD28/AIRE	4
BP	GO:1901739	regulation of myoblast fusion	4/665	21/18670	0.00588699	0.038471	0.0306104	RIPOR2/CXCL9/CXCL10/CD53	4
BP	GO:0014820	tonic smooth muscle contraction	3/665	11/18670	0.00599186	0.0385445	0.0306688	GRIP2/MYLK/HTR2A	3
BP	GO:0019371	cyclooxygenase pathway	3/665	11/18670	0.00599186	0.0385445	0.0306688	HPGDS/PTGIS/PTGDS	3
BP	GO:0032490	detection of molecule of bacterial origin	3/665	11/18670	0.00599186	0.0385445	0.0306688	SSC5D/LY96/C4B	3
BP	GO:0032908	regulation of transforming growth factor beta1 production	3/665	11/18670	0.00599186	0.0385445	0.0306688	FOXP3/TYROBP/THBS1	3
BP	GO:0033089	positive regulation of T cell differentiation in thymus	3/665	11/18670	0.00599186	0.0385445	0.0306688	FOXP3/TESPA1/IL7R	3
BP	GO:0046007	negative regulation of activated T cell proliferation	3/665	11/18670	0.00599186	0.0385445	0.0306688	PDCD1LG2/FOXP3/LRRC32	3
BP	GO:1901894	regulation of calcium-transporting ATPase activity	3/665	11/18670	0.00599186	0.0385445	0.0306688	SLN/RYR2/PLN	3
BP	GO:1903011	negative regulation of bone development	3/665	11/18670	0.00599186	0.0385445	0.0306688	GREM1/LILRB1/FBN1	3
BP	GO:1903977	positive regulation of glial cell migration	3/665	11/18670	0.00599186	0.0385445	0.0306688	CCR2/P2RY12/CCL3	3
BP	GO:2001204	regulation of osteoclast development	3/665	11/18670	0.00599186	0.0385445	0.0306688	LILRB1/TYROBP/FBN1	3
BP	GO:1904892	regulation of STAT cascade	12/665	146/18670	0.00606069	0.0389265	0.0309728	CD300A/CCL5/PTPRC/PECAM1/KIT/IL10RA/IL7R/IGF1/HCLS1/FLT3/CYP1B1/CSF1R	12
BP	GO:0070231	T cell apoptotic process	6/665	47/18670	0.00618842	0.0396849	0.0315763	GIMAP8/DOCK8/CCL5/IL7R/IL2RA/CD27	6
BP	GO:0097696	STAT cascade	13/665	166/18670	0.00654889	0.0419312	0.0333636	CCR2/CD300A/CCL5/PTPRC/PECAM1/KIT/IL10RA/IL7R/IGF1/HCLS1/FLT3/CYP1B1/CSF1R	13
BP	GO:0007517	muscle organ development	25/665	410/18670	0.00659235	0.042144	0.0335328	PI16/MYOCD/SOX17/POPDC2/JPH2/ASB2/GREM1/RIPOR2/CACNA1H/TCF21/TAGLN/SGCA/RYR2/RGS4/RGS2/MYLK/MEF2C/LAMA2/CXCL10/IGF1/FHL1/ELN/S1PR1/CASQ1/ACTC1	25
BP	GO:0010922	positive regulation of phosphatase activity	5/665	34/18670	0.00667555	0.0426097	0.0339034	FCRL3/CD300A/PTPRC/MEF2C/CD33	5
BP	GO:0002762	negative regulation of myeloid leukocyte differentiation	6/665	48/18670	0.00686446	0.0436801	0.0347551	LILRB3/LILRB4/LILRB1/CCL3/FBN1/C1QC	6
BP	GO:0046850	regulation of bone remodeling	6/665	48/18670	0.00686446	0.0436801	0.0347551	TMEM119/DCSTAMP/GREM1/ITGB3/S1PR1/CSF1R	6
BP	GO:0032928	regulation of superoxide anion generation	4/665	22/18670	0.00699565	0.0442413	0.0352017	TYROBP/ITGB2/ITGAM/FPR2	4
BP	GO:0035584	calcium-mediated signaling using intracellular calcium source	4/665	22/18670	0.00699565	0.0442413	0.0352017	SELP/RYR2/PTPRC/PTGFR	4
BP	GO:0045624	positive regulation of T-helper cell differentiation	4/665	22/18670	0.00699565	0.0442413	0.0352017	NLRP3/CCL19/CD86/CD80	4
BP	GO:0048305	immunoglobulin secretion	4/665	22/18670	0.00699565	0.0442413	0.0352017	LAX1/TNFSF13B/TNFRSF4/CD22	4
BP	GO:0050679	positive regulation of epithelial cell proliferation	15/665	206/18670	0.00709382	0.0447934	0.0356409	NR4A3/SCG2/VIP/VEGFC/THBS4/TEK/CCL11/CCL5/MMP12/ITGB3/ITGA4/IGF1/FGF10/FGF7/C5AR1	15
BP	GO:0032755	positive regulation of interleukin-6 production	9/665	96/18670	0.00721396	0.0454822	0.036189	LILRA5/TLR8/TLR7/LILRA2/LILRB2/TYROBP/FCER1G/AIF1/ADCYAP1	9
BP	GO:0002701	negative regulation of production of molecular mediator of immune response	5/665	35/18670	0.00756465	0.0474028	0.0377172	FCRL3/FOXP3/LILRB1/FCGR2B/CD22	5
BP	GO:0032689	negative regulation of interferon-gamma production	5/665	35/18670	0.00756465	0.0474028	0.0377172	HAVCR2/PDCD1LG2/FOXP3/LILRB1/AXL	5
BP	GO:0034142	toll-like receptor 4 signaling pathway	5/665	35/18670	0.00756465	0.0474028	0.0377172	LY96/LILRA2/ITGB2/ITGAM/CD14	5
BP	GO:0098751	bone cell development	5/665	35/18670	0.00756465	0.0474028	0.0377172	LILRB1/TYROBP/KIT/FLI1/FBN1	5
BP	GO:0008347	glial cell migration	6/665	49/18670	0.00759241	0.0474324	0.0377407	CCR2/P2RY12/STAP1/CCL3/GPR183/CX3CR1	6
BP	GO:0032757	positive regulation of interleukin-8 production	6/665	49/18670	0.00759241	0.0474324	0.0377407	TLR8/TLR7/FCN1/ELANE/CD14/CD2	6
BP	GO:0002002	regulation of angiotensin levels in blood	3/665	12/18670	0.00777974	0.0474507	0.0377552	CTSG/CPA3/CMA1	3
BP	GO:0002003	angiotensin maturation	3/665	12/18670	0.00777974	0.0474507	0.0377552	CTSG/CPA3/CMA1	3
BP	GO:0002551	mast cell chemotaxis	3/665	12/18670	0.00777974	0.0474507	0.0377552	VEGFC/CCL11/KIT	3
BP	GO:0002674	negative regulation of acute inflammatory response	3/665	12/18670	0.00777974	0.0474507	0.0377552	NLRP3/FCGR2B/ADCYAP1	3
BP	GO:0015816	glycine transport	3/665	12/18670	0.00777974	0.0474507	0.0377552	SLC6A17/RGS4/RGS2	3
BP	GO:0032905	transforming growth factor beta1 production	3/665	12/18670	0.00777974	0.0474507	0.0377552	FOXP3/TYROBP/THBS1	3
BP	GO:0042340	keratan sulfate catabolic process	3/665	12/18670	0.00777974	0.0474507	0.0377552	PRELP/OGN/OMD	3
BP	GO:0043922	negative regulation by host of viral transcription	3/665	12/18670	0.00777974	0.0474507	0.0377552	CCL5/CCL4/CCL3	3
BP	GO:0045416	positive regulation of interleukin-8 biosynthetic process	3/665	12/18670	0.00777974	0.0474507	0.0377552	TLR8/TLR7/ELANE	3
BP	GO:0045579	positive regulation of B cell differentiation	3/665	12/18670	0.00777974	0.0474507	0.0377552	NCKAP1L/CD27/BTK	3
BP	GO:0048302	regulation of isotype switching to IgG isotypes	3/665	12/18670	0.00777974	0.0474507	0.0377552	FOXP3/PTPRC/CD28	3
BP	GO:0051549	positive regulation of keratinocyte migration	3/665	12/18670	0.00777974	0.0474507	0.0377552	MMP9/FGF10/FGF7	3
BP	GO:0071888	macrophage apoptotic process	3/665	12/18670	0.00777974	0.0474507	0.0377552	CCL5/MEF2C/CCR5	3
BP	GO:0072540	T-helper 17 cell lineage commitment	3/665	12/18670	0.00777974	0.0474507	0.0377552	SLAMF6/LY9/IRF4	3
BP	GO:0097531	mast cell migration	3/665	12/18670	0.00777974	0.0474507	0.0377552	VEGFC/CCL11/KIT	3
BP	GO:2001198	regulation of dendritic cell differentiation	3/665	12/18670	0.00777974	0.0474507	0.0377552	LILRB1/LILRB2/FCGR2B	3
BP	GO:0048002	antigen processing and presentation of peptide antigen	14/665	189/18670	0.0078865	0.0480306	0.0382167	CLEC4A/CD207/CD209/SLC11A1/LAG3/HLA-DQB2/HLA-DQA1/HLA-DPB1/HLA-DOA/FCGR2B/FCGR1B/FCGR1A/FCER1G/CYBB	14
BP	GO:0010927	cellular component assembly involved in morphogenesis	10/665	115/18670	0.00800839	0.0487009	0.0387501	LMOD1/LDB3/TMOD1/PGM5/MYH11/MEF2C/CASQ2/CASQ1/ANK2/ACTC1	10
BP	GO:0006940	regulation of smooth muscle contraction	7/665	65/18670	0.00819723	0.0497025	0.039547	MYOCD/TACR1/RGS2/KIT/KCNMA1/CNN1/ATP1A2	7
BP	GO:0051148	negative regulation of muscle cell differentiation	7/665	65/18670	0.00819723	0.0497025	0.039547	RBPMS2/TMEM119/PI16/MYOCD/RGS4/RGS2/CXCL10	7
BP	GO:0036037	CD8-positive, alpha-beta T cell activation	4/665	23/18670	0.00823386	0.049778	0.039607	CLEC4A/LILRB1/NCKAP1L/TNFSF8	4
BP	GO:0060445	branching involved in salivary gland morphogenesis	4/665	23/18670	0.00823386	0.049778	0.039607	NTN4/HGF/FGF10/FGF7	4
CC	GO:0009897	external side of plasma membrane	90/702	393/19717	3.1506e-47	1.24764e-44	1.06789e-44	IGHV1-69D/IGLL5/CCR2/FCRL6/GPIHBP1/SSC5D/IGSF21/PDCD1LG2/SCUBE1/P2RY12/TLR8/CD209/ICOS/TRBC2/IGHV1-3/IGHV1-18/IGHV1-24/IGHV1-58/IGHV2-26/IGHV3-7/IGHV3-11/IGHV3-13/IGHV3-15/IGHV3-21/IGHV3-30/IGHV3-33/IGHV3-43/IGHV3-49/IGHV3-53/IGHV3-66/IGHV4-39/IGHV4-59/IGHV5-51/LILRB1/EBI3/CD163/TNFRSF4/THBS1/TRGV5/SELP/PTPRC/PECAM1/NCAM1/CXCL9/LAG3/KLRD1/KIT/ITGB2/ITGAM/CXCL10/TNFRSF9/IL12RB2/IL7R/IL2RA/IGLL1/IG…	90
CC	GO:0019814	immunoglobulin complex	55/702	159/19717	1.93911e-39	3.83943e-37	3.28628e-37	IGHV1-69D/IGLL5/IGKV1-8/IGKV1-9/IGKV1-12/IGKV1-16/IGKV1-27/IGKV1-39/IGKV2-28/IGKV2-40/IGKV3-20/IGKV4-1/IGKV5-2/IGKV1D-8/IGKV1D-33/IGKV1D-39/IGKV2D-28/IGKV2D-29/IGKV3D-15/IGLJ1/IGLV1-36/IGLV1-40/IGLV1-51/IGLV2-11/IGLV2-18/IGLV3-19/IGLV4-3/IGLV4-69/TRBC2/TRBJ2-1/TRBJ2-7/IGHV1-3/IGHV1-18/IGHV1-24/IGHV1-58/IGHV2-26/IGHV3-7/IGHV3-11/IGHV3-13/IGHV3-15/IGHV3-21/IGHV3-30/IGHV3-33/IGHV3-43/IGHV3-49/IGHV3-…	55
CC	GO:0042101	T cell receptor complex	50/702	127/19717	3.57238e-39	4.71554e-37	4.03617e-37	TRAC/TRAJ3/TRAV2/TRAV3/TRAV4/TRAV8-1/TRAV8-2/TRAV8-3/TRAV8-4/TRAV9-2/TRAV12-1/TRAV12-2/TRAV12-3/TRAV13-1/TRAV14DV4/TRAV16/TRAV17/TRAV19/TRAV21/TRAV23DV6/TRAV24/TRAV25/TRAV26-1/TRAV26-2/TRAV27/TRAV29DV5/TRAV35/TRAV39/TRBC2/TRBV3-1/TRBV4-1/TRBV4-2/TRBV5-5/TRBV6-5/TRBV6-6/TRBV7-9/TRBV9/TRBV11-2/TRBV12-4/TRBV13/TRBV14/TRBV18/TRBV20-1/TRBV24-1/TRBV28/TRBV29-1/TRDV1/TRGV5/TRAV6/CD4	50
CC	GO:0098802	plasma membrane receptor complex	64/702	295/19717	3.44005e-32	3.40565e-30	2.91499e-30	TRAC/TRAJ3/TRAV2/TRAV3/TRAV4/TRAV8-1/TRAV8-2/TRAV8-3/TRAV8-4/TRAV9-2/TRAV12-1/TRAV12-2/TRAV12-3/TRAV13-1/TRAV14DV4/TRAV16/TRAV17/TRAV19/TRAV21/TRAV23DV6/TRAV24/TRAV25/TRAV26-1/TRAV26-2/TRAV27/TRAV29DV5/TRAV35/TRAV39/TRBC2/TRBV3-1/TRBV4-1/TRBV4-2/TRBV5-5/TRBV6-5/TRBV6-6/TRBV7-9/TRBV9/TRBV11-2/TRBV12-4/TRBV13/TRBV14/TRBV18/TRBV20-1/TRBV24-1/TRBV28/TRBV29-1/TRDV1/SORBS1/EBI3/ITGBL1/ITGA8/TRGV5/TRAV6…	64
CC	GO:0042571	immunoglobulin complex, circulating	27/702	72/19717	4.93613e-21	3.90941e-19	3.34617e-19	IGHV1-69D/IGLL5/IGKV3-20/TRBC2/IGHV1-3/IGHV1-18/IGHV1-24/IGHV1-58/IGHV2-26/IGHV3-7/IGHV3-11/IGHV3-13/IGHV3-15/IGHV3-21/IGHV3-30/IGHV3-33/IGHV3-43/IGHV3-49/IGHV3-53/IGHV3-66/IGHV4-39/IGHV4-59/IGHV5-51/IGLL1/IGKC/IGHG4/IGHG1	27
CC	GO:0062023	collagen-containing extracellular matrix	48/702	406/19717	2.89623e-13	1.91151e-11	1.63612e-11	SSC5D/HMCN2/CCDC80/PODN/HMCN1/TPSB2/NTN4/ADAMDEC1/GREM1/ABI3BP/MMRN1/ADAMTS8/FGL2/FBLN5/PRG4/CILP/MFAP5/COL14A1/TPSAB1/TNXB/CLEC3B/THBS4/THBS1/SOD3/PRELP/OGN/OMD/NCAM1/MYOC/MMP9/MGP/LAMA2/GDF10/FGF10/FCN1/FBN1/F13A1/ELN/ELANE/DPT/CTSG/CPA3/CMA1/C1QC/C1QB/C1QA/SERPING1/A2M	48
CC	GO:0030667	secretory granule membrane	39/702	298/19717	2.20568e-12	1.24778e-10	1.06801e-10	SIGLEC14/CLEC12A/NFAM1/ATP8B4/GPR84/PLA1A/SCG3/SIGLEC9/CLEC5A/CD93/CD300A/LILRB3/SIRPB1/LILRB2/TYROBP/SLC11A1/SELP/SELL/PTPRC/PECAM1/LAIR1/ITPR1/ITGB3/ITGB2/ITGAX/ITGAM/ITGAL/NCKAP1L/FPR2/FPR1/FCGR2A/FCER1G/CYBB/CR1/CD53/CD33/CD14/C5AR1/C3AR1	39
CC	GO:0070821	tertiary granule membrane	18/702	73/19717	5.98884e-11	2.96447e-09	2.53738e-09	SIGLEC14/CLEC12A/ATP8B4/GPR84/CLEC5A/CD93/CD300A/LILRB2/SLC11A1/LAIR1/ITGB2/ITGAX/ITGAM/FPR2/FCER1G/CYBB/CD53/CD33	18
CC	GO:0070820	tertiary granule	24/702	164/19717	4.19523e-09	1.8459e-07	1.57996e-07	SIGLEC14/CLEC12A/OSCAR/ATP8B4/GPR84/CLEC5A/CD93/CD300A/LILRB2/SLC11A1/MMP9/LAIR1/ITGB2/ITGAX/ITGAM/NCKAP1L/FPR2/FPR1/FCER1G/CYBB/CR1/CHIT1/CD53/CD33	24
CC	GO:0072562	blood microparticle	22/702	147/19717	1.21656e-08	4.81759e-07	4.12351e-07	IGKV1-39/IGKV2-40/IGKV3-20/IGKV4-1/IGKV1D-33/IGKV2D-28/IGHV3-7/IGHV3-13/IGKC/IGHG4/IGHG1/CFH/F13A1/C4B/C4A/C1S/C1QC/C1QB/SERPING1/ACTG2/ACTC1/A2M	22
CC	GO:0098636	protein complex involved in cell adhesion	11/702	34/19717	1.45998e-08	5.25593e-07	4.4987e-07	ITGBL1/ITGA8/ITGB3/ITGB2/ITGAX/ITGAM/ITGAL/ITGA4/CTLA4/CD80/CD28	11
CC	GO:0044449	contractile fiber part	27/702	221/19717	2.45006e-08	8.08521e-07	6.92036e-07	SYNPO2/NEXN/JPH2/PDLIM3/LMOD1/SYNE1/SYNM/LDB3/MYL9/ABCC9/MYOT/FHL5/TMOD1/SLC8A1/RYR2/PGM5/PECAM1/PPP1R12B/MYH11/KCNA5/FLNC/DES/CASQ2/CASQ1/ANK2/ACTC1/ACTA2	27
CC	GO:0043292	contractile fiber	27/702	234/19717	8.15668e-08	2.48465e-06	2.12668e-06	SYNPO2/NEXN/JPH2/PDLIM3/LMOD1/SYNE1/SYNM/LDB3/MYL9/ABCC9/MYOT/FHL5/TMOD1/SLC8A1/RYR2/PGM5/PECAM1/PPP1R12B/MYH11/KCNA5/FLNC/DES/CASQ2/CASQ1/ANK2/ACTC1/ACTA2	27
CC	GO:0031674	I band	19/702	143/19717	7.94851e-07	2.24829e-05	1.92438e-05	SYNPO2/NEXN/JPH2/PDLIM3/LDB3/MYL9/MYOT/FHL5/SLC8A1/RYR2/PGM5/PPP1R12B/KCNA5/FLNC/DES/CASQ2/CASQ1/ANK2/ACTC1	19
CC	GO:0030018	Z disc	18/702	132/19717	1.05017e-06	2.74795e-05	2.35205e-05	SYNPO2/NEXN/JPH2/PDLIM3/LDB3/MYL9/MYOT/FHL5/SLC8A1/RYR2/PGM5/PPP1R12B/KCNA5/FLNC/DES/CASQ2/CASQ1/ANK2	18
CC	GO:0030017	sarcomere	23/702	204/19717	1.11028e-06	2.74795e-05	2.35205e-05	SYNPO2/NEXN/JPH2/PDLIM3/LMOD1/SYNE1/LDB3/MYL9/ABCC9/MYOT/FHL5/TMOD1/SLC8A1/RYR2/PGM5/PPP1R12B/KCNA5/FLNC/DES/CASQ2/CASQ1/ANK2/ACTC1	23
CC	GO:0101003	ficolin-1-rich granule membrane	12/702	61/19717	1.32752e-06	3.09235e-05	2.64683e-05	SIGLEC14/CD93/CD300A/LILRB2/SLC11A1/ITGB2/ITGAX/NCKAP1L/FPR2/FPR1/FCER1G/CR1	12
CC	GO:0030016	myofibril	24/702	224/19717	1.63509e-06	3.59719e-05	3.07893e-05	SYNPO2/NEXN/JPH2/PDLIM3/LMOD1/SYNE1/SYNM/LDB3/MYL9/ABCC9/MYOT/FHL5/TMOD1/SLC8A1/RYR2/PGM5/PPP1R12B/KCNA5/FLNC/DES/CASQ2/CASQ1/ANK2/ACTC1	24
CC	GO:0035579	specific granule membrane	14/702	91/19717	3.90871e-06	8.14658e-05	6.97288e-05	CLEC12A/ATP8B4/GPR84/CLEC5A/CD93/LAIR1/ITGB2/ITGAM/ITGAL/FPR2/CYBB/CD53/CD33/C3AR1	14
CC	GO:0045121	membrane raft	28/702	315/19717	9.0665e-06	0.000173163	0.000148215	UNC5A/P2RY12/RFTN1/SORBS1/TEK/SGCA/PTPRC/PTGIS/FXYD1/PECAM1/LCP2/KCNMA1/KCNA5/KCNA3/ITGB2/ITGAM/HTR2A/S1PR1/CD48/CD19/CD14/CD4/CD2/CD1A/BTK/ATP1A2/ANK2/ADCYAP1R1	28
CC	GO:0008305	integrin complex	8/702	31/19717	9.46003e-06	0.000173163	0.000148215	ITGBL1/ITGA8/ITGB3/ITGB2/ITGAX/ITGAM/ITGAL/ITGA4	8
CC	GO:0098857	membrane microdomain	28/702	316/19717	9.62017e-06	0.000173163	0.000148215	UNC5A/P2RY12/RFTN1/SORBS1/TEK/SGCA/PTPRC/PTGIS/FXYD1/PECAM1/LCP2/KCNMA1/KCNA5/KCNA3/ITGB2/ITGAM/HTR2A/S1PR1/CD48/CD19/CD14/CD4/CD2/CD1A/BTK/ATP1A2/ANK2/ADCYAP1R1	28
CC	GO:0042581	specific granule	18/702	160/19717	1.65184e-05	0.000284403	0.000243429	CLEC12A/OSCAR/ATP8B4/GPR84/CLEC5A/CD93/LAIR1/ITGB2/ITGAM/ITGAL/FPR2/ELANE/DOCK2/CYBB/CHIT1/CD53/CD33/C3AR1	18
CC	GO:0098589	membrane region	28/702	328/19717	1.91428e-05	0.000315856	0.00027035	UNC5A/P2RY12/RFTN1/SORBS1/TEK/SGCA/PTPRC/PTGIS/FXYD1/PECAM1/LCP2/KCNMA1/KCNA5/KCNA3/ITGB2/ITGAM/HTR2A/S1PR1/CD48/CD19/CD14/CD4/CD2/CD1A/BTK/ATP1A2/ANK2/ADCYAP1R1	28
CC	GO:0042641	actomyosin	12/702	79/19717	2.17353e-05	0.000330159	0.000282592	SYNPO2/XIRP1/PDLIM3/FAM107A/LDB3/SORBS1/MYL9/TEK/PGM5/MYLK/LCP1/ACTC1	12
CC	GO:0001725	stress fiber	11/702	67/19717	2.25108e-05	0.000330159	0.000282592	SYNPO2/XIRP1/PDLIM3/FAM107A/LDB3/SORBS1/MYL9/TEK/PGM5/MYLK/LCP1	11
CC	GO:0097517	contractile actin filament bundle	11/702	67/19717	2.25108e-05	0.000330159	0.000282592	SYNPO2/XIRP1/PDLIM3/FAM107A/LDB3/SORBS1/MYL9/TEK/PGM5/MYLK/LCP1	11
CC	GO:0016528	sarcoplasm	12/702	80/19717	2.47546e-05	0.0003501	0.000299661	JPH2/MRVI1/THBS4/THBS1/SLN/RYR2/PLN/MEF2C/ITPR1/FLNC/CASQ2/CASQ1	12
CC	GO:0101002	ficolin-1-rich granule	19/702	185/19717	3.52766e-05	0.000481707	0.000412307	SIGLEC14/CRISPLD2/CD93/CD300A/FGL2/LILRB2/GMFG/SLC11A1/MNDA/MMP9/ITGB2/ITGAX/HK3/NCKAP1L/FPR2/FPR1/FCN1/FCER1G/CR1	19
CC	GO:0032432	actin filament bundle	11/702	75/19717	6.62986e-05	0.000875142	0.000749058	SYNPO2/XIRP1/PDLIM3/FAM107A/LDB3/SORBS1/MYL9/TEK/PGM5/MYLK/LCP1	11
CC	GO:0034774	secretory granule lumen	26/702	321/19717	9.0273e-05	0.00112327	0.000961437	OSCAR/CRISPLD2/ARHGAP9/ADA2/SCG3/MMRN1/GMFG/VEGFC/CLEC3B/THBS1/SRGN/MNDA/ITIH3/IGF1/HK3/HGF/FGR/FCN1/F13A1/ELANE/DOCK2/CTSW/CTSG/CHIT1/SERPING1/A2M	26
CC	GO:0031091	platelet alpha granule	12/702	91/19717	9.07692e-05	0.00112327	0.000961437	MMRN1/VEGFC/THBS1/SELP/SRGN/PECAM1/ITGB3/IGF1/HGF/F13A1/SERPING1/A2M	12
CC	GO:0042383	sarcolemma	15/702	136/19717	0.000103024	0.00123629	0.00105818	POPDC2/SYNM/ABCC9/MYOT/SLC8A1/SGCA/RYR2/FXYD1/PGM5/LAMA2/FLNC/DES/CASQ1/ATP1A2/ANK2	15
CC	GO:0016529	sarcoplasmic reticulum	10/702	71/19717	0.000199358	0.00232193	0.0019874	JPH2/MRVI1/THBS4/THBS1/SLN/RYR2/PLN/ITPR1/CASQ2/CASQ1	10
CC	GO:0060205	cytoplasmic vesicle lumen	26/702	338/19717	0.000206642	0.00233801	0.00200117	OSCAR/CRISPLD2/ARHGAP9/ADA2/SCG3/MMRN1/GMFG/VEGFC/CLEC3B/THBS1/SRGN/MNDA/ITIH3/IGF1/HK3/HGF/FGR/FCN1/F13A1/ELANE/DOCK2/CTSW/CTSG/CHIT1/SERPING1/A2M	26
CC	GO:0031983	vesicle lumen	26/702	339/19717	0.000216466	0.00238113	0.00203807	OSCAR/CRISPLD2/ARHGAP9/ADA2/SCG3/MMRN1/GMFG/VEGFC/CLEC3B/THBS1/SRGN/MNDA/ITIH3/IGF1/HK3/HGF/FGR/FCN1/F13A1/ELANE/DOCK2/CTSW/CTSG/CHIT1/SERPING1/A2M	26
CC	GO:0031093	platelet alpha granule lumen	9/702	67/19717	0.000589284	0.00619997	0.00530673	MMRN1/VEGFC/THBS1/SRGN/IGF1/HGF/F13A1/SERPING1/A2M	9
CC	GO:0005884	actin filament	12/702	111/19717	0.000594947	0.00619997	0.00530673	RCSD1/PDLIM3/LMOD1/LDB3/WIPF1/WAS/TMOD1/TEK/LCP1/HCLS1/AIF1/ACTC1	12
CC	GO:0042827	platelet dense granule	5/702	21/19717	0.000713776	0.00724757	0.0062034	CLEC3B/SELP/ITPR1/ITIH3/CTSW	5
CC	GO:0042629	mast cell granule	5/702	22/19717	0.000896869	0.008879	0.00759978	MILR1/NR4A3/SRGN/KIT/BTK	5
CC	GO:0044853	plasma membrane raft	11/702	109/19717	0.00174711	0.0168746	0.0144434	P2RY12/PTGIS/FXYD1/LCP2/KCNMA1/KCNA5/ITGB2/ITGAM/HTR2A/ATP1A2/ADCYAP1R1	11
CC	GO:0014704	intercalated disc	7/702	50/19717	0.00185528	0.0174927	0.0149725	SLC8A1/FXYD1/PGM5/KCNA5/DES/ATP1A2/ANK2	7
CC	GO:0042613	MHC class II protein complex	4/702	16/19717	0.00205929	0.0189646	0.0162323	HLA-DQB2/HLA-DQA1/HLA-DPB1/HLA-DOA	4
CC	GO:0033017	sarcoplasmic reticulum membrane	6/702	39/19717	0.00238641	0.0214777	0.0183833	JPH2/SLN/RYR2/PLN/CASQ2/CASQ1	6
CC	GO:0044291	cell-cell contact zone	8/702	71/19717	0.00365743	0.0321854	0.0275484	SLC8A1/FXYD1/PGM5/PECAM1/KCNA5/DES/ATP1A2/ANK2	8
CC	GO:0005581	collagen trimer	9/702	87/19717	0.00377307	0.0324812	0.0278016	C1QTNF7/COLEC12/MARCO/COL14A1/MSR1/FCN1/C1QC/C1QB/C1QA	9
CC	GO:0031362	anchored component of external side of plasma membrane	4/702	19/19717	0.00402895	0.0332389	0.0284501	GPIHBP1/IGSF21/FOLR2/CD14	4
CC	GO:0043034	costamere	4/702	19/19717	0.00402895	0.0332389	0.0284501	SYNM/PGM5/FLNC/ANK2	4
CC	GO:0030669	clathrin-coated endocytic vesicle membrane	6/702	44/19717	0.00444418	0.0359162	0.0307417	CD207/HLA-DQB2/HLA-DQA1/HLA-DPB1/FCGR1B/FCGR1A	6
MF	GO:0003823	antigen binding	60/600	160/17697	9.65949e-47	5.81501e-44	4.93142e-44	IGHV1-69D/IGLL5/CD209/IGKV1-16/IGKV1-39/IGKV2-40/IGKV3-20/IGKV4-1/IGKV5-2/IGKV1D-33/IGKV1D-39/IGKV2D-28/IGLV1-40/IGLV1-51/IGLV2-11/IGLV3-19/TRAV8-4/TRAV19/TRAV29DV5/TRBC2/TRBV7-9/IGHV1-3/IGHV1-18/IGHV1-24/IGHV1-58/IGHV2-26/IGHV3-7/IGHV3-11/IGHV3-13/IGHV3-15/IGHV3-21/IGHV3-30/IGHV3-33/IGHV3-43/IGHV3-49/IGHV3-53/IGHV3-66/IGHV4-39/IGHV4-59/IGHV5-51/LILRA2/LILRA1/LILRB4/SLAMF1/LAG3/KLRD1/ITGA4/IL7R/I…	60
MF	GO:0034987	immunoglobulin receptor binding	27/600	76/17697	7.00821e-21	2.10947e-18	1.78894e-18	IGHV1-69D/IGLL5/TRBC2/IGHV1-3/IGHV1-18/IGHV1-24/IGHV1-58/IGHV2-26/IGHV3-7/IGHV3-11/IGHV3-13/IGHV3-15/IGHV3-21/IGHV3-30/IGHV3-33/IGHV3-43/IGHV3-49/IGHV3-53/IGHV3-66/IGHV4-39/IGHV4-59/IGHV5-51/IGLL1/IGKC/IGHG4/IGHG1/FGR	27
MF	GO:0008201	heparin binding	31/600	169/17697	1.20123e-14	2.41047e-12	2.0442e-12	RSPO2/RSPO1/CCDC80/RSPO3/CRISPLD2/GREM2/ADA2/PLA2G2D/ABI3BP/ADAMTS8/CXCL13/TNXB/CLEC3B/THBS4/THBS1/SOD3/SELP/SELL/CXCL11/CCL23/CCL8/CCL7/PTPRC/PRELP/CXCL10/CFH/FGF10/FGF7/FBN1/ELANE/CTSG	31
MF	GO:0005539	glycosaminoglycan binding	35/600	229/17697	7.1687e-14	1.07889e-11	9.14952e-12	RSPO2/RSPO1/CCDC80/NLRP3/RSPO3/CRISPLD2/GREM2/ADA2/PLA2G2D/ABI3BP/STAB1/ADAMTS8/LYVE1/CXCL13/SPOCK2/TNXB/CLEC3B/THBS4/THBS1/SOD3/SELP/SELL/CXCL11/CCL23/CCL8/CCL7/PTPRC/PRELP/CXCL10/CFH/FGF10/FGF7/FBN1/ELANE/CTSG	35
MF	GO:0008009	chemokine activity	16/600	49/17697	2.96491e-12	3.56975e-10	3.02733e-10	CXCL13/CXCL11/CCL23/CCL22/CCL21/CCL19/CCL18/CCL13/CCL11/CCL8/CCL7/CCL5/CCL4/CCL3/CXCL9/CXCL10	16
MF	GO:0019865	immunoglobulin binding	12/600	24/17697	3.85712e-12	3.86998e-10	3.28194e-10	LILRA2/FCGR2C/FCGR3A/FCGR2B/FCGR2A/FCGR1B/FCGR1A/FCER1G/MS4A2/FCER1A/CD22/CD4	12
MF	GO:0019955	cytokine binding	24/600	128/17697	7.50643e-12	6.45553e-10	5.47461e-10	CCR2/GREM2/GREM1/EBI3/THBS1/KIT/ITGB3/ITGA4/IL12RB2/IL10RA/IL2RA/LRRC32/ACKR1/ELANE/CX3CR1/CSF3R/CSF2RA/CSF1R/CCR8/CCR5/CCR4/CCR1/CD4/A2M	24
MF	GO:0030246	carbohydrate binding	35/600	271/17697	1.06839e-11	8.03961e-10	6.818e-10	SIGLEC14/CLEC4G/CLECL1/CLEC12A/GALNT15/SIGLEC10/COLEC12/GALNT17/GALNT16/CLEC1A/CLEC4A/CD207/CD209/SIGLEC8/SIGLEC9/SIGLEC7/CLEC4E/CLEC5A/CD93/CLEC10A/PRG4/CLEC3B/SIGLEC1/SELP/SELL/ENPP2/MRC1/KLRD1/HK3/FCN1/CD72/SIGLEC6/CD33/CD22/C4B	35
MF	GO:1901681	sulfur compound binding	33/600	250/17697	2.31886e-11	1.55106e-09	1.31538e-09	RSPO2/RSPO1/CCDC80/RSPO3/CRISPLD2/GREM2/HPSE2/ADA2/PLA2G2D/ABI3BP/ADAMTS8/CXCL13/TNXB/CLEC3B/THBS4/THBS1/SOD3/SELP/SELL/CXCL11/CCL23/CCL8/CCL7/RYR2/PTPRC/PRELP/CXCL10/CFH/FGF10/FGF7/FBN1/ELANE/CTSG	33
MF	GO:0042379	chemokine receptor binding	17/600	66/17697	4.43125e-11	2.66761e-09	2.26227e-09	CCR2/CXCL13/CXCL11/CCL23/CCL22/CCL21/CCL19/CCL18/CCL13/CCL11/CCL8/CCL7/CCL5/CCL4/CCL3/CXCL9/CXCL10	17
MF	GO:0004896	cytokine receptor activity	20/600	96/17697	5.73607e-11	3.13919e-09	2.6622e-09	CCR2/IL21R/EBI3/IL12RB2/IL10RA/IL9R/IL7R/IL2RA/GFRA2/FLT3/CX3CR1/CSF3R/CSF2RB/CSF2RA/CMKLR1/CCR8/CCR5/CCR4/CCR1/CD4	20
MF	GO:0048020	CCR chemokine receptor binding	14/600	43/17697	7.21806e-11	3.62106e-09	3.07084e-09	CCR2/CXCL13/CCL23/CCL22/CCL21/CCL19/CCL18/CCL13/CCL11/CCL8/CCL7/CCL5/CCL4/CCL3	14
MF	GO:0019864	IgG binding	7/600	11/17697	1.45832e-08	6.75314e-07	5.727e-07	FCGR2C/FCGR3A/FCGR2B/FCGR2A/FCGR1B/FCGR1A/FCER1G	7
MF	GO:0001618	virus receptor activity	15/600	74/17697	2.1645e-08	8.45057e-07	7.16651e-07	CLEC4G/CD209/CLEC5A/TNFRSF4/SLAMF1/NCAM1/MRC1/ITGB3/HTR2A/CR1/CCR5/CD86/CD80/CD4/AXL	15
MF	GO:0104005	hijacked molecular function	15/600	74/17697	2.1645e-08	8.45057e-07	7.16651e-07	CLEC4G/CD209/CLEC5A/TNFRSF4/SLAMF1/NCAM1/MRC1/ITGB3/HTR2A/CR1/CCR5/CD86/CD80/CD4/AXL	15
MF	GO:0008528	G protein-coupled peptide receptor activity	21/600	146/17697	2.246e-08	8.45057e-07	7.16651e-07	CCR2/SORCS1/CYSLTR2/GPR84/CYSLTR1/VIPR2/TACR1/SSTR2/PTH1R/NPR1/FPR3/FPR2/FPR1/CX3CR1/CMKLR1/CCR8/CCR5/CCR4/CCR1/CCKAR/ADCYAP1R1	21
MF	GO:0001653	peptide receptor activity	21/600	152/17697	4.60689e-08	1.63138e-06	1.38349e-06	CCR2/SORCS1/CYSLTR2/GPR84/CYSLTR1/VIPR2/TACR1/SSTR2/PTH1R/NPR1/FPR3/FPR2/FPR1/CX3CR1/CMKLR1/CCR8/CCR5/CCR4/CCR1/CCKAR/ADCYAP1R1	21
MF	GO:0042287	MHC protein binding	11/600	40/17697	5.86855e-08	1.94006e-06	1.64527e-06	FCRL6/PILRA/TRAV8-4/TRAV19/TRAV29DV5/TRBV7-9/LILRB1/LILRB2/LAG3/KLRD1/CD4	11
MF	GO:0019956	chemokine binding	10/600	32/17697	6.12311e-08	1.94006e-06	1.64527e-06	CCR2/ITGB3/ITGA4/ACKR1/CX3CR1/CCR8/CCR5/CCR4/CCR1/A2M	10
MF	GO:0001664	G protein-coupled receptor binding	29/600	280/17697	9.83298e-08	2.95973e-06	2.51e-06	CCR2/RSPO2/RSPO1/RSPO3/ADA2/CXCL13/MARCO/CXCL11/CCL23/CCL22/CCL21/CCL19/CCL18/CCL13/CCL11/CCL8/CCL7/CCL5/CCL4/CCL3/PTGER1/PNOC/MYOC/CXCL9/CXCL10/FPR1/FCN1/S1PR1/ADCYAP1	29
MF	GO:0005125	cytokine activity	25/600	220/17697	1.27833e-07	3.66455e-06	3.10772e-06	GREM2/GREM1/TNFSF13B/CXCL13/EBI3/SCG2/CXCL11/CCL23/CCL22/CCL21/CCL19/CCL18/CCL13/CCL11/CCL8/CCL7/CCL5/CCL4/CCL3/CXCL9/LTA/CXCL10/IL16/GDF10/TNFSF8	25
MF	GO:0005201	extracellular matrix structural constituent	21/600	163/17697	1.56262e-07	4.27589e-06	3.62617e-06	HMCN2/PODN/HMCN1/ABI3BP/MMRN1/FGL2/FBLN5/PRG4/CILP/MFAP5/COL14A1/TNXB/THBS1/PRELP/OGN/MGP/LAMA2/FBN1/ELN/DPT/CD4	21
MF	GO:0015026	coreceptor activity	11/600	44/17697	1.72101e-07	4.50457e-06	3.8201e-06	FCRL1/LY96/LILRA4/ITGB3/ITGA4/CCR8/CCR5/CD86/CD80/CD28/CD4	11
MF	GO:0048018	receptor ligand activity	40/600	482/17697	1.83884e-07	4.61242e-06	3.91156e-06	GREM2/SEMA3G/ADA2/GREM1/TNFSF13B/CXCL13/EBI3/GMFG/SCG2/VIP/VEGFC/THBS4/CXCL11/CCL23/CCL22/CCL21/CCL19/CCL18/CCL13/CCL11/CCL8/CCL7/CCL5/CCL4/CCL3/PNOC/OGN/CXCL9/LTA/CXCL10/IL16/IGF1/HGF/GDF10/FGF14/FGF10/FGF7/FBN1/TNFSF8/ADCYAP1	40
MF	GO:0001848	complement binding	8/600	21/17697	2.29477e-07	5.31328e-06	4.50593e-06	CD93/VSIG4/ITGB2/ITGAM/CR1/C5AR1/C4B/C4A	8
MF	GO:0038187	pattern recognition receptor activity	8/600	21/17697	2.29477e-07	5.31328e-06	4.50593e-06	COLEC12/TLR8/TLR7/CLEC4E/LY96/MARCO/FCN1/CD14	8
MF	GO:0071723	lipopeptide binding	6/600	10/17697	2.77026e-07	6.17666e-06	5.23812e-06	CD14/CD1E/CD1D/CD1C/CD1B/CD1A	6
MF	GO:0042277	peptide binding	29/600	295/17697	3.00034e-07	6.45073e-06	5.47054e-06	CD209/TRAV8-4/TRAV19/TRAV29DV5/TRBV7-9/LILRB2/ITM2A/MARCO/VIPR2/SSTR2/PTH1R/NPR1/MSR1/ITGB2/ITGAM/HLA-DQA1/HLA-DPB1/FPR2/FCGR2B/CMA1/CD14/CD1E/CD1D/CD1C/CD1B/CD1A/CCKAR/C1QA/ADCYAP1R1	29
MF	GO:0038024	cargo receptor activity	14/600	85/17697	9.41636e-07	1.95471e-05	1.65769e-05	SCARA5/SSC5D/COLEC12/STAB1/PRG4/CD163/MARCO/ENPP2/MSR1/MRC1/ITGB2/ITGAM/FPR2/FOLR2	14
MF	GO:0033218	amide binding	31/600	356/17697	1.65014e-06	3.27612e-05	2.77831e-05	CD300LF/CD209/TRAV8-4/TRAV19/TRAV29DV5/TRBV7-9/LILRB2/ITM2A/MARCO/VIPR2/SSTR2/PTH1R/NPR1/MSR1/ITGB2/ITGAM/HLA-DQA1/HLA-DPB1/FPR2/FOLR2/FCGR2B/CMA1/CD14/CD1E/CD1D/CD1C/CD1B/CD1A/CCKAR/C1QA/ADCYAP1R1	31
MF	GO:0005126	cytokine receptor binding	27/600	286/17697	1.68704e-06	3.27612e-05	2.77831e-05	CCR2/CD300LF/GREM1/STAP1/TNFSF13B/CXCL13/EBI3/VEGFC/CXCL11/CCL23/CCL22/CCL21/CCL19/CCL18/CCL13/CCL11/CCL8/CCL7/CCL5/CCL4/CCL3/CXCL9/LTA/ITGB3/CXCL10/GDF10/TNFSF8	27
MF	GO:0001608	G protein-coupled nucleotide receptor activity	6/600	13/17697	2.07436e-06	3.78413e-05	3.20913e-05	P2RY8/P2RY12/P2RY13/P2RY10/P2RY14/GPR34	6
MF	GO:0045028	G protein-coupled purinergic nucleotide receptor activity	6/600	13/17697	2.07436e-06	3.78413e-05	3.20913e-05	P2RY8/P2RY12/P2RY13/P2RY10/P2RY14/GPR34	6
MF	GO:0008329	signaling pattern recognition receptor activity	7/600	20/17697	2.62305e-06	4.64434e-05	3.93863e-05	COLEC12/TLR8/TLR7/LY96/MARCO/FCN1/CD14	7
MF	GO:0001846	opsonin binding	6/600	15/17697	5.70844e-06	9.81852e-05	8.3266e-05	CD93/VSIG4/ITGB2/ITGAM/CR1/C4A	6
MF	GO:0019957	C-C chemokine binding	7/600	24/17697	1.04046e-05	0.000173987	0.00014755	CCR2/ACKR1/CX3CR1/CCR8/CCR5/CCR4/CCR1	7
MF	GO:0001637	G protein-coupled chemoattractant receptor activity	7/600	26/17697	1.86406e-05	0.000295307	0.000250435	CCR2/CX3CR1/CMKLR1/CCR8/CCR5/CCR4/CCR1	7
MF	GO:0004950	chemokine receptor activity	7/600	26/17697	1.86406e-05	0.000295307	0.000250435	CCR2/CX3CR1/CMKLR1/CCR8/CCR5/CCR4/CCR1	7
MF	GO:0042056	chemoattractant activity	8/600	38/17697	3.31324e-05	0.000511429	0.000433717	SCG2/VEGFC/CCL5/CCL3/CXCL10/HGF/FGF10/FGF7	8
MF	GO:0001614	purinergic nucleotide receptor activity	6/600	20/17697	3.82385e-05	0.000561453	0.000476141	P2RY8/P2RY12/P2RY13/P2RY10/P2RY14/GPR34	6
MF	GO:0016502	nucleotide receptor activity	6/600	20/17697	3.82385e-05	0.000561453	0.000476141	P2RY8/P2RY12/P2RY13/P2RY10/P2RY14/GPR34	6
MF	GO:0005044	scavenger receptor activity	9/600	51/17697	4.74818e-05	0.000680573	0.00057716	SCARA5/SSC5D/COLEC12/STAB1/PRG4/CD163/MARCO/ENPP2/MSR1	9
MF	GO:0042605	peptide antigen binding	7/600	31/17697	6.43037e-05	0.000900251	0.000763458	CD209/TRAV8-4/TRAV19/TRAV29DV5/TRBV7-9/HLA-DQA1/HLA-DPB1	7
MF	GO:0016493	C-C chemokine receptor activity	6/600	23/17697	9.13077e-05	0.00124926	0.00105943	CCR2/CX3CR1/CCR8/CCR5/CCR4/CCR1	6
MF	GO:0035586	purinergic receptor activity	6/600	25/17697	0.000151195	0.00202265	0.00171531	P2RY8/P2RY12/P2RY13/P2RY10/P2RY14/GPR34	6
MF	GO:0003779	actin binding	30/600	431/17697	0.000168469	0.00220475	0.00186974	SYNPO2/XIRP1/RCSD1/NEXN/PARVG/MYO1G/PDLIM3/LMOD1/DAAM2/SYNE1/FAM107A/LDB3/SORBS1/GMFG/MYOT/WIPF1/WAS/TNS1/TMOD1/TAGLN/MYLK/MYH11/MYO1F/LCP1/KCNMA1/HCLS1/FLNC/CNN1/CCR5/AIF1	30
MF	GO:0001968	fibronectin binding	6/600	27/17697	0.000238541	0.00305535	0.00259109	SSC5D/CCDC80/THBS1/MYOC/ITGB3/ITGA4	6
MF	GO:0008081	phosphoric diester hydrolase activity	11/600	94/17697	0.000334798	0.00419892	0.0035609	PLCXD3/PLD4/CCL5/PLCB2/ENPP2/PDE6G/PDE3A/PDE2A/PDE1A/CCR5/CCR1	11
MF	GO:0045236	CXCR chemokine receptor binding	4/600	11/17697	0.000356902	0.0043848	0.00371853	CXCL13/CXCL11/CXCL9/CXCL10	4
MF	GO:0033691	sialic acid binding	4/600	12/17697	0.000521041	0.00627333	0.0053201	SELP/FCN1/CD33/CD22	4
MF	GO:0046625	sphingolipid binding	5/600	23/17697	0.000892362	0.0105334	0.00893283	CERKL/CD300LF/SELP/SELL/S1PR1	5
MF	GO:0043394	proteoglycan binding	6/600	36/17697	0.0012118	0.014029	0.0118973	HPSE2/ADA2/PLA2G2D/THBS1/PTPRC/CFH	6
MF	GO:0001540	amyloid-beta binding	9/600	78/17697	0.00126591	0.0143788	0.012194	LILRB2/ITM2A/MARCO/MSR1/ITGB2/ITGAM/FPR2/FCGR2B/C1QA	9
MF	GO:0004953	icosanoid receptor activity	4/600	15/17697	0.00132488	0.0145014	0.0122979	CYSLTR2/CYSLTR1/PTGFR/PTGER1	4
MF	GO:0015271	outward rectifier potassium channel activity	4/600	15/17697	0.00132488	0.0145014	0.0122979	KCNT2/KCNMA1/KCNA5/KCNA3	4
MF	GO:0030169	low-density lipoprotein particle binding	4/600	16/17697	0.0017195	0.0181603	0.0154008	COLEC12/STAB1/THBS1/MSR1	4
MF	GO:0043395	heparan sulfate proteoglycan binding	4/600	16/17697	0.0017195	0.0181603	0.0154008	HPSE2/PLA2G2D/PTPRC/CFH	4
MF	GO:0032395	MHC class II receptor activity	3/600	10/17697	0.00389331	0.0404099	0.0342696	HLA-DQB2/HLA-DQA1/HLA-DOA	3
MF	GO:0008307	structural constituent of muscle	6/600	46/17697	0.00437986	0.0446895	0.0378989	NEXN/PDLIM3/SYNM/MYL9/MYOT/MYH11	6
MF	GO:0071813	lipoprotein particle binding	5/600	33/17697	0.00476235	0.0469989	0.0398575	GPIHBP1/COLEC12/STAB1/THBS1/MSR1	5
MF	GO:0071814	protein-lipid complex binding	5/600	33/17697	0.00476235	0.0469989	0.0398575	GPIHBP1/COLEC12/STAB1/THBS1/MSR1	5
