# Supplementary material for: Identification of Prognostic Related Genes of Tumor Microenvironment Derived From Esophageal Cancer Patients
Source: Pathol Oncol Res. 2021 Apr 1;27:589662. doi: 10.3389/pore.2021.589662 (PMC8262216; doi:10.3389/pore.2021.589662)
Supplement: Supplementary file 1 [file DataSheet1.ZIP › SupplementaryTab/SupplementaryTab2KEGG.xlsx]

## Sheet: Sheet1
ID	Description	GeneRatio	BgRatio	pvalue	p.adjust	qvalue	geneID	Count
hsa04640	Hematopoietic cell lineage	28/326	99/8031	9.18102e-17	2.23099e-14	1.79755e-14	3690/914/1378/929/909/3815/3575/913/910/1441/933/3115/930/951/945/911/1436/2209/3111/3581/1438/3676/3684/912/3559/3117/920/2322	28
hsa04061	Viral protein interaction with cytokine and cytokine receptor	27/326	100/8031	1.21035e-15	1.47058e-13	1.18487e-13	6368/1233/1237/6354/6362/6366/3627/1234/6352/6363/6356/1524/9560/6351/6348/4283/6357/6373/1436/3587/1230/6355/6367/3559/10563/4049/729230	27
hsa04062	Chemokine signaling pathway	34/326	189/8031	1.12729e-13	9.13106e-12	7.35706e-12	6368/1233/1237/2793/6354/2268/6362/6366/3627/5330/1234/1794/23533/6352/146850/6363/6356/1524/9560/6351/6348/3702/4283/6357/6373/10235/5579/7454/1230/6355/6367/54331/10563/729230	34
hsa05150	Staphylococcus aureus infection	24/326	96/8031	3.17681e-13	1.92991e-11	1.55496e-11	2212/6403/2359/712/720/9103/719/2213/3115/728/716/3683/714/2357/2209/3111/3689/3684/713/3075/2214/3117/2358/721	24
hsa04060	Cytokine-cytokine receptor interaction	42/326	294/8031	4.69405e-13	2.28131e-11	1.83809e-11	6368/1233/1237/6354/6362/6366/50615/3575/3627/1234/1439/1441/6352/10673/6363/6356/1524/9560/2662/6351/6348/7293/4283/939/3603/6357/3604/944/6373/1436/3587/3581/1438/1230/6355/6367/3559/10563/4049/729230/920/3595	42
hsa04514	Cell adhesion molecules (CAMs)	28/326	148/8031	5.25175e-12	2.12696e-10	1.71373e-10	57863/914/6693/941/6403/940/942/6402/5788/933/3115/1493/3683/257194/6614/8516/3111/3689/29851/3676/3684/201633/58494/3117/80380/5175/920/4684	28
hsa04380	Osteoclast differentiation	23/326	128/8031	1.3008e-09	4.51562e-08	3.63832e-08	11024/3690/2212/353514/11006/10288/126014/695/9103/11025/10990/2213/23547/7305/10859/79168/10326/1436/2209/3937/11027/2214/6688	23
hsa04610	Complement and coagulation cascades	18/326	85/8031	5.68577e-09	1.72705e-07	1.39152e-07	1378/3687/730/712/2162/720/710/11326/719/728/716/714/3689/3684/713/3075/2/721	18
hsa04662	B cell receptor signaling pathway	17/326	82/8031	2.13531e-08	5.76533e-07	4.64523e-07	11024/971/353514/11006/10288/695/11025/10990/933/2213/930/23547/10859/79168/5579/11027/974	17
hsa04145	Phagosome	20/326	152/8031	2.99993e-06	7.28984e-05	5.87355e-05	3690/81035/929/7060/2212/30835/8685/9103/2213/3115/7057/2209/3111/3689/3684/4481/2214/3117/4360/1536	20
hsa05322	Systemic lupus erythematosus	18/326	136/8031	8.68422e-06	0.000191842	0.000154571	2212/941/940/1511/730/712/942/720/3115/716/714/2209/3111/713/1991/2214/3117/721	18
hsa05140	Leishmaniasis	13/326	77/8031	1.12198e-05	0.0002272	0.000183059	1378/2212/9103/3115/2209/5579/3111/3689/3676/3684/2214/3117/1536	13
hsa05133	Pertussis	12/326	76/8031	4.8841e-05	0.00091295	0.000735581	23643/929/114548/712/720/710/716/714/3689/3684/713/721	12
hsa05323	Rheumatoid arthritis	13/326	93/8031	8.82261e-05	0.00153135	0.00123384	7010/941/940/942/6352/10673/3115/1493/6348/3683/3111/3689/3117	13
hsa05340	Primary immunodeficiency	8/326	38/8031	0.000113791	0.00184341	0.00148527	3575/695/5788/3543/930/326/29851/920	8
hsa05416	Viral myocarditis	10/326	60/8031	0.000130676	0.00187066	0.00150723	3908/941/940/942/3115/6442/3683/3111/3689/3117	10
hsa04672	Intestinal immune network for IgA production	9/326	49/8031	0.00013087	0.00187066	0.00150723	941/940/942/10673/3115/3111/29851/3676/3117	9
hsa04022	cGMP-PKG signaling pathway	18/326	167/8031	0.000139435	0.00188237	0.00151666	10398/3779/5330/4638/23533/10335/146850/3708/4881/5350/5139/5138/3778/4208/5997/477/3764/6546	18
hsa05144	Malaria	9/326	50/8031	0.000153991	0.00196946	0.00158683	1378/7060/6403/7057/3683/3689/2532/5175/3082	9
hsa05310	Asthma	7/326	31/8031	0.000192787	0.00234236	0.00188729	2205/6356/3115/2206/3111/2207/3117	7
hsa04620	Toll-like receptor signaling pathway	13/326	104/8031	0.000278228	0.00321949	0.002594	23643/929/941/3627/51311/942/6352/9560/6351/6348/51284/4283/6373	13
hsa04020	Calcium signaling pathway	19/326	193/8031	0.000300969	0.00332434	0.00267848	3356/5737/5330/886/6262/4638/10800/3708/844/5350/845/5579/5731/3274/8912/57105/5136/6869/6546	19
hsa05152	Tuberculosis	18/326	180/8031	0.000357038	0.00377218	0.00303931	1378/929/2212/3687/30835/9103/2213/3115/2209/3587/3111/3689/3684/26253/2207/2214/3117/4360	18
hsa05146	Amoebiasis	12/326	102/8031	0.000826461	0.00836792	0.00674219	929/909/3908/5330/1511/913/910/911/5579/3689/3684/912	12
hsa04270	Vascular smooth muscle contraction	14/326	135/8031	0.00111625	0.01085	0.00874201	10398/3779/5330/4638/10335/3708/4881/4629/5579/26279/4660/3778/72/59	14
hsa05332	Graft-versus-host disease	7/326	41/8031	0.00116298	0.0108694	0.0087577	941/3824/940/942/3115/3111/3117	7
hsa04080	Neuroactive ligand-receptor interaction	26/326	340/8031	0.00134595	0.0121135	0.0097601	117/3356/5737/6752/53829/7432/1511/886/2359/2899/9934/10800/719/286530/728/2357/7434/5731/3274/1901/116/57105/5745/2358/6869/27334	26
hsa05221	Acute myeloid leukemia	9/326	67/8031	0.00143397	0.0124448	0.010027	929/3815/1436/2209/862/3684/7704/6688/2322	9
hsa04940	Type I diabetes mellitus	7/326	43/8031	0.00155504	0.0130302	0.0104986	941/940/942/3115/3111/3117/4049	7
hsa05414	Dilated cardiomyopathy (DCM)	11/326	96/8031	0.0016777	0.0135894	0.0109492	3690/3908/6262/1674/6442/5350/8516/70/3676/3479/6546	11
hsa04015	Rap1 signaling pathway	18/326	210/8031	0.00215654	0.0169045	0.0136203	3690/2255/3815/7010/5330/7424/2252/7057/3683/2357/1436/10235/5579/3937/3689/3684/3479/3082	18
hsa05020	Prion diseases	6/326	35/8031	0.00255857	0.0194291	0.0156544	730/712/6352/714/713/4684	6
hsa04064	NF-kappa B signaling pathway	11/326	104/8031	0.00318301	0.0234385	0.0188848	23643/929/6366/695/10673/6363/9560/6351/6357/5579/4049	11
hsa05410	Hypertrophic cardiomyopathy (HCM)	10/326	90/8031	0.00338282	0.0241772	0.01948	3690/3908/6262/1674/6442/8516/70/3676/3479/6546	10
hsa05330	Allograft rejection	6/326	38/8031	0.00392936	0.027281	0.0219808	941/940/942/3115/3111/3117	6
hsa04611	Platelet activation	12/326	124/8031	0.00439876	0.0296917	0.0239231	3690/2212/695/5330/4638/23533/64805/146850/3708/10235/3937/2207	12
hsa05320	Autoimmune thyroid disease	7/326	53/8031	0.00526228	0.0345604	0.0278459	941/940/942/3115/1493/3111/3117	7
hsa04670	Leukocyte transendothelial migration	11/326	113/8031	0.00600949	0.0384291	0.030963	10398/4318/3702/3683/5579/3689/3676/3684/58494/1536/5175	11
hsa04924	Renin secretion	8/326	69/8031	0.00653761	0.0407343	0.0328204	117/5330/3708/4881/5139/3778/116/5136	8
hsa04510	Focal adhesion	16/326	201/8031	0.0075926	0.0461251	0.0371638	10398/3690/7060/3908/7424/4638/2318/7057/7148/8516/5579/64098/3676/4660/3479/3082	16
hsa04911	Insulin secretion	9/326	86/8031	0.00787753	0.0466888	0.037618	117/3779/5330/886/6262/5579/3778/116/477	9
