# Supplementary material for: Identification of Prognostic Related Genes of Tumor Microenvironment Derived From Esophageal Cancer Patients
Source: Pathol Oncol Res. 2021 Apr 1;27:589662. doi: 10.3389/pore.2021.589662 (PMC8262216; doi:10.3389/pore.2021.589662)
Supplement: Supplementary file 1 [file DataSheet1.ZIP › SupplementaryTab/SupplementaryTab3genes.xlsx]

## Sheet: Sheet1
gene	pvalue
MS4A7	0.0121546
APOC1	0.0124435
TRAC	0.0147469
GNGT2	0.0149175
C1QA	0.018388
NKX6-1	0.0193482
TMIGD3	0.0217007
MIR548P	0.0219247
MS4A4A	0.0247455
TRAV16	0.0285298
AF127936.1	0.0295039
FCGR3A	0.0301141
ALOX5AP	0.0331901
TRAV12-2	0.0342588
MS4A6A	0.0348428
TRAV6	0.042286
EVI2A	0.0431056
TRBV4-1	0.0449831
SPOCK2	0.0478507
FCER1G	0.0487139
TRAV8-4	0.0493164
ARHGEF6	0.0494855
CD300A	0.0499294
