# Supplementary material for: Identification of Prognostic Related Genes of Tumor Microenvironment Derived From Esophageal Cancer Patients
Source: Pathol Oncol Res. 2021 Apr 1;27:589662. doi: 10.3389/pore.2021.589662 (PMC8262216; doi:10.3389/pore.2021.589662)
Supplement: Supplementary file 2 [file DataSheet2.ZIP]

Archive with 3 entries (2 files):
- Table/
- Table/Tab1.docx
- Table/Tab1.pdf
